# Supplementary material for: Crystal structure of (E)-1-(3-chloro­phen­yl)-3-(furan-2-yl)prop-2-en-1-one
Source: Acta Crystallogr E Crystallogr Commun. 2015 Sep 12;71(Pt 10):o707. doi: 10.1107/S2056989015016266 (PMC4647362; doi:10.1107/S2056989015016266)
Supplement: Supplementary file 1 [file e-71-0o707-sup1.cif]

##############################################################################
#                                                                            #
# This CIF contains the data in a paper accepted for publication in          #
# Acta Crystallographica Section E. It conforms to the requirements of       #
# Notes for Authors for Acta Crystallographica Section E, and has been       #
# peer reviewed under the auspices of the IUCr Commission on Journals.       #
#                                                                            #
# Full details of the Crystallographic Information File format               #
# are given in the paper "The Crystallographic Information File (CIF):       #
# a New Standard Archive File for Crystallography" by S. R. Hall, F. H.      #
# Allen and I. D. Brown [Acta Cryst. (1991), A47, 655-685].                  #
#                                                                            #
# The current version of the core CIF dictionary is obtainable from          #
# ftp://ftp.iucr.org/pub/cif_core.dic.                                       #
#                                                                            #
# Software is freely available for graphical display of the structure(s)     #
# in this CIF. For information consult the CIF software page                 #
# http://www.iucr.org/resources/cif/software.                                #
#                                                                            #
# This file may be used for bona fide research purposes within the           #
# scientific community so long as proper attribution is given to the journal # 
# article from which it was obtained.                                        #
#                                                                            #
##############################################################################
data_Global
_audit_creation_method     'by CrystalStructure 4.0'
_journal_date_recd_electronic     2015-08-20
_journal_date_accepted     2015-08-31
_journal_name_full     'Acta Crystallographica, Section E'
_journal_year     2015
_journal_volume     71
_journal_issue     10
_journal_page_first     o707
_journal_page_last     o707
_journal_paper_category     HO
_journal_paper_doi     10.1107/S2056989015016266
_journal_coeditor_code     SU5196
_publ_contact_author_name     'Sarah Zingales'
_publ_contact_author_address
;
Armstrong State University
Department of Chemistry and Physics
11935 Abercorn St.
Savannah GA 31419
;
_publ_contact_author_email     'sarah.zingales@armstrong.edu'
_publ_contact_author_fax     'ENTER FAX NUMBER'
_publ_contact_author_phone     ' '
_publ_section_title
;
Crystal structure of
(<i>E</i>)-1-(3-chlorophenyl)-3-(furan-2-yl)prop-2-en-1-one
;
loop_
    _publ_author_name
    _publ_author_footnote
    _publ_author_address
    'Zingales, Sarah K.' .
;
Armstrong State University
Department of Chemistry and Physics
11935 Abercorn St.
Savannah
GA 31419
USA
;
    'Wallace, Maya Z.' .
;
Armstrong State University
Department of Chemistry and Physics
11935 Abercorn St.
Savannah
GA 31419
USA
;
    'Padgett, Clifford W.' .
;
Armstrong State University
Department of Chemistry and Physics
11935 Abercorn St.
Savannah
GA 31419
USA
;
data_I
_database_code_depnum_ccdc_archive     'CCDC 1421581'
_chemical_name_systematic
;
(<i>E</i>)-1-(3-Chlorophenyl)-3-(furan-2-yl)prop-2-en-1-one
;
_chemical_formula_moiety     'C13 H9 Cl O2'
_chemical_formula_sum     'C13 H9 Cl O2'
_chemical_formula_iupac     'C13 H9 Cl O2'
_chemical_formula_weight     232.67
_chemical_melting_point     ?
_symmetry_cell_setting     monoclinic
_symmetry_space_group_name_H-M     'P 21/c'
_symmetry_space_group_name_Hall     '-P 2ybc'
loop_
    _symmetry_equiv_pos_site_id
    _symmetry_equiv_pos_as_xyz
    1 '+X,+Y,+Z'
    2 '-X,1/2+Y,1/2-Z'
    3 '-X,-Y,-Z'
    4 '+X,1/2-Y,1/2+Z'
_cell_length_a     7.186(8)
_cell_length_b     25.77(3)
_cell_length_c     5.774(6)
_cell_angle_alpha     90.0
_cell_angle_beta     94.734(10)
_cell_angle_gamma     90.0
_cell_volume     1066(2)
_cell_formula_units_Z     4
_cell_measurement_reflns_used     2235
_cell_measurement_theta_min     2.40
_cell_measurement_theta_max     27.50
_cell_measurement_temperature     173
_exptl_crystal_description     prism
_exptl_crystal_colour     colorless
_exptl_crystal_size_max     0.30
_exptl_crystal_size_mid     0.30
_exptl_crystal_size_min     0.10
_exptl_crystal_density_diffrn     1.450
_exptl_crystal_density_meas     ?
_exptl_crystal_density_method     'not measured'
_exptl_crystal_F_000     480.00
_exptl_absorpt_coefficient_mu     0.337
_exptl_absorpt_correction_type     multi-scan
_exptl_absorpt_process_details
;
(REQAB; Rigaku, 1998)
;
_exptl_absorpt_correction_T_min     0.832
_exptl_absorpt_correction_T_max     0.967
_diffrn_ambient_temperature     173
_diffrn_radiation_type     'Mo K\a'
_diffrn_radiation_wavelength     0.71075
_diffrn_measurement_device_type     'Rigaku XtaLAB mini'
_diffrn_measurement_method     \w
_diffrn_detector_area_resol_mean     6.827
_diffrn_reflns_number     11328
_diffrn_reflns_av_R_equivalents     0.0798
_diffrn_reflns_theta_max     27.56
_diffrn_reflns_theta_full     27.57
_diffrn_measured_fraction_theta_max     0.992
_diffrn_measured_fraction_theta_full     0.992
_diffrn_reflns_limit_h_min     -9
_diffrn_reflns_limit_h_max     9
_diffrn_reflns_limit_k_min     -33
_diffrn_reflns_limit_k_max     33
_diffrn_reflns_limit_l_min     -7
_diffrn_reflns_limit_l_max     7
_diffrn_standards_number     0
_diffrn_standards_interval_count     .
_diffrn_standards_decay_%     ?
_refine_special_details
;
Refinement was performed using all reflections. The weighted <i>R</i>-factor
(<i>wR</i>) and goodness of fit (<i>S</i>) are based on <i>F</i>^2^.
<i>R</i>-factor (gt) are based on <i>F</i>. The threshold expression of
<i>F</i>^2^ > 2.0 \s(<i>F</i>^2^) is used only for calculating <i>R</i>-factor
(gt).
;
_reflns_number_total     2461
_reflns_number_gt     1672
_reflns_threshold_expression     F^2^>2.0\s(F^2^)
_refine_ls_structure_factor_coef     Fsqd
_refine_ls_R_factor_gt     0.0537
_refine_ls_wR_factor_ref     0.1283
_refine_ls_goodness_of_fit_ref     1.069
_refine_ls_number_reflns     2461
_refine_ls_number_parameters     145
_refine_ls_number_restraints     0
_refine_ls_hydrogen_treatment     constr
_refine_ls_weighting_scheme     calc
_refine_ls_weighting_details
            'w = 1/[\s^2^(Fo^2^)+(0.0293P)^2^+0.6811P] where P=(Fo^2^+2Fc^2^)/3'
_atom_sites_solution_hydrogens     geom
_atom_sites_solution_primary     direct
_atom_sites_solution_secondary     difmap
_refine_ls_shift/su_max     0.000
_refine_diff_density_max     0.290
_refine_diff_density_min     -0.330
_refine_ls_extinction_method     none
_refine_ls_extinction_coef     ?
loop_
    _atom_type_symbol
    _atom_type_description
    _atom_type_scat_dispersion_real
    _atom_type_scat_dispersion_imag
    _atom_type_scat_source
    'C' 'C' 0.0033 0.0016
;
International Tables for Crystallography
(1992, Vol. C, Tables 4.2.6.8 and 6.1.1.4)
;
    'H' 'H' 0.0000 0.0000
;
International Tables for Crystallography
(1992, Vol. C, Table 6.1.1.4)
;
    'O' 'O' 0.0106 0.0060
;
International Tables for Crystallography
(1992, Vol. C, Tables 4.2.6.8 and 6.1.1.4)
;
    'Cl' 'Cl' 0.1484 0.1585
;
International Tables for Crystallography
(1992, Vol. C, Tables 4.2.6.8 and 6.1.1.4)
;
_computing_data_collection
;
<i>CrystalClear-SM Expert</i> (Rigaku, 2011)
;
_computing_cell_refinement
;
<i>CrystalClear-SM Expert</i> (Rigaku, 2011)
;
_computing_data_reduction
;
<i>CrystalClear-SM Expert</i> (Rigaku, 2011)
;
_computing_structure_solution
;
SHELXS97 (Sheldrick, 2008)
;
_computing_structure_refinement
;
SHELXL97 (Sheldrick, 2008)
;
_computing_molecular_graphics
;
CrystalStructure (Rigaku, 2011)
;
_computing_publication_material
;
CrystalStructure (Rigaku, 2011)
;
loop_
    _atom_site_type_symbol
    _atom_site_label
    _atom_site_fract_x
    _atom_site_fract_y
    _atom_site_fract_z
    _atom_site_U_iso_or_equiv
    _atom_site_adp_type
    _atom_site_calc_flag
    _atom_site_refinement_flags
    _atom_site_occupancy
    _atom_site_symmetry_multiplicity
    _atom_site_disorder_assembly
    _atom_site_disorder_group
    Cl Cl1 0.25413(11) 0.29816(3) 0.35320(13) 0.0404(3) Uani d . 1.0 4 . .
    O O1 0.2759(3) 0.50459(7) 0.3133(4) 0.0385(6) Uani d . 1.0 4 . .
    O O2 0.3111(3) 0.71261(7) 0.9248(4) 0.0395(5) Uani d . 1.0 4 . .
    C C1 0.2650(4) 0.49620(10) 0.5220(5) 0.0295(6) Uani d . 1.0 4 . .
    C C2 0.2198(4) 0.44238(10) 0.6022(5) 0.0263(6) Uani d . 1.0 4 . .
    C C3 0.2537(4) 0.40038(10) 0.4594(5) 0.0271(6) Uani d . 1.0 4 . .
    C C4 0.2074(4) 0.35117(10) 0.5274(5) 0.0289(6) Uani d . 1.0 4 . .
    C C5 0.1236(4) 0.34244(11) 0.7323(5) 0.0335(7) Uani d . 1.0 4 . .
    C C6 0.0897(4) 0.38439(11) 0.8733(5) 0.0334(7) Uani d . 1.0 4 . .
    C C7 0.1396(4) 0.43435(11) 0.8108(5) 0.0304(7) Uani d . 1.0 4 . .
    C C8 0.2914(4) 0.53727(10) 0.6976(5) 0.0293(6) Uani d . 1.0 4 . .
    C C9 0.2727(4) 0.58734(10) 0.6361(5) 0.0271(6) Uani d . 1.0 4 . .
    C C10 0.3055(4) 0.63097(10) 0.7933(5) 0.0275(6) Uani d . 1.0 4 . .
    C C11 0.2624(4) 0.68115(11) 0.7414(5) 0.0338(7) Uani d . 1.0 4 . .
    C C12 0.3882(5) 0.68125(12) 1.0974(5) 0.0369(7) Uani d . 1.0 4 . .
    C C13 0.3873(4) 0.63144(11) 1.0275(5) 0.0327(7) Uani d . 1.0 4 . .
    H H3 0.3082 0.4057 0.3168 0.0325 Uiso calc R 1.0 4 . .
    H H5 0.0902 0.3083 0.7751 0.0402 Uiso calc R 1.0 4 . .
    H H6 0.0320 0.3790 1.0135 0.0400 Uiso calc R 1.0 4 . .
    H H7 0.1190 0.4628 0.9100 0.0365 Uiso calc R 1.0 4 . .
    H H8 0.3220 0.5284 0.8559 0.0352 Uiso calc R 1.0 4 . .
    H H9 0.2353 0.5948 0.4780 0.0325 Uiso calc R 1.0 4 . .
    H H11 0.2058 0.6927 0.5960 0.0406 Uiso calc R 1.0 4 . .
    H H12 0.4359 0.6930 1.2466 0.0443 Uiso calc R 1.0 4 . .
    H H13 0.4323 0.6023 1.1162 0.0393 Uiso calc R 1.0 4 . .
loop_
    _atom_site_aniso_label
    _atom_site_aniso_U_11
    _atom_site_aniso_U_22
    _atom_site_aniso_U_33
    _atom_site_aniso_U_12
    _atom_site_aniso_U_13
    _atom_site_aniso_U_23
    Cl1 0.0503(5) 0.0258(4) 0.0454(5) 0.0004(4) 0.0067(4) -0.0059(3)
    O1 0.0601(15) 0.0292(11) 0.0266(11) 0.0010(10) 0.0055(10) 0.0005(9)
    O2 0.0520(13) 0.0243(11) 0.0418(12) -0.0012(10) 0.0011(10) -0.0057(9)
    C1 0.0321(15) 0.0254(14) 0.0308(15) 0.0027(12) 0.0017(12) -0.0006(12)
    C2 0.0285(14) 0.0268(14) 0.0231(13) 0.0008(12) -0.0017(11) -0.0017(11)
    C3 0.0289(15) 0.0297(15) 0.0224(14) -0.0024(12) 0.0002(11) -0.0026(11)
    C4 0.0294(15) 0.0258(14) 0.0308(15) 0.0019(12) -0.0023(12) -0.0024(12)
    C5 0.0319(16) 0.0331(16) 0.0347(16) -0.0032(13) -0.0026(13) 0.0051(12)
    C6 0.0314(16) 0.0391(17) 0.0302(15) -0.0022(13) 0.0065(12) 0.0035(13)
    C7 0.0311(15) 0.0339(16) 0.0262(14) 0.0024(13) 0.0023(12) -0.0014(12)
    C8 0.0351(16) 0.0285(14) 0.0239(14) 0.0001(13) -0.0001(11)  0.0000(11)
    C9 0.0272(14) 0.0294(14) 0.0247(14) 0.0002(12) 0.0022(11) -0.0014(11)
    C10 0.0287(14) 0.0271(14) 0.0275(14) -0.0018(12) 0.0062(11) -0.0008(11)
    C11 0.0397(17) 0.0307(15) 0.0304(15) -0.0047(13) -0.0009(13) -0.0035(12)
    C12 0.0419(18) 0.0388(17) 0.0295(15) 0.0016(15) -0.0007(13) -0.0049(13)
    C13 0.0338(16) 0.0335(16) 0.0307(15) 0.0020(14) 0.0008(12) 0.0002(12)
loop_
    _geom_bond_atom_site_label_1
    _geom_bond_atom_site_label_2
    _geom_bond_site_symmetry_1
    _geom_bond_site_symmetry_2
    _geom_bond_distance
    _geom_bond_publ_flag
    Cl1 C4 . . 1.746(3) ?
    O1 C1 . . 1.233(4) ?
    O2 C11 . . 1.357(4) ?
    O2 C12 . . 1.365(4) ?
    C1 C2 . . 1.506(4) ?
    C1 C8 . . 1.467(4) ?
    C2 C3 . . 1.394(4) ?
    C2 C7 . . 1.393(4) ?
    C3 C4 . . 1.377(4) ?
    C4 C5 . . 1.389(5) ?
    C5 C6 . . 1.387(5) ?
    C6 C7 . . 1.392(5) ?
    C8 C9 . . 1.342(4) ?
    C9 C10 . . 1.452(4) ?
    C10 C11 . . 1.357(4) ?
    C10 C13 . . 1.429(4) ?
    C12 C13 . . 1.346(5) ?
loop_
    _geom_angle_atom_site_label_1
    _geom_angle_atom_site_label_2
    _geom_angle_atom_site_label_3
    _geom_angle_site_symmetry_1
    _geom_angle_site_symmetry_2
    _geom_angle_site_symmetry_3
    _geom_angle
    _geom_angle_publ_flag
    C11 O2 C12 . . . 106.2(3) ?
    O1 C1 C2 . . . 119.7(3) ?
    O1 C1 C8 . . . 122.3(3) ?
    C2 C1 C8 . . . 118.1(3) ?
    C1 C2 C3 . . . 118.7(3) ?
    C1 C2 C7 . . . 121.2(3) ?
    C3 C2 C7 . . . 120.1(3) ?
    C2 C3 C4 . . . 119.2(3) ?
    Cl1 C4 C3 . . . 119.6(3) ?
    Cl1 C4 C5 . . . 118.8(3) ?
    C3 C4 C5 . . . 121.6(3) ?
    C4 C5 C6 . . . 118.9(3) ?
    C5 C6 C7 . . . 120.5(3) ?
    C2 C7 C6 . . . 119.7(3) ?
    C1 C8 C9 . . . 120.4(3) ?
    C8 C9 C10 . . . 124.9(3) ?
    C9 C10 C11 . . . 125.3(3) ?
    C9 C10 C13 . . . 129.1(3) ?
    C11 C10 C13 . . . 105.6(3) ?
    O2 C11 C10 . . . 110.9(3) ?
    O2 C12 C13 . . . 110.7(3) ?
    C10 C13 C12 . . . 106.5(3) ?
_iucr_refine_instructions_details
;
TITL X350
CELL  0.71075 7.18600 25.77000 5.77400 90.000 94.734 90.000
ZERR  4 0.00800 0.03000 0.00600 0.000 0.010 0.000
LATT 1
SYMM    -X, .50+Y, .50-Z
SFAC C H O CL
UNIT 52 36 8 4
SHEL 99999.000000 0.000000
L.S. 5
FMAP 2
PLAN -25
WPDB -2
HTAB
BOND $H
CONF
LIST 4
TEMP -100.0
ACTA
SIZE 0.30 0.30 0.10
WGHT    0.029300    0.681100
FVAR       0.87309
CL1   4    0.254128    0.298160    0.353205    11.00000    0.05034    0.02583 =
         0.04542   -0.00586    0.00670    0.00039
O1    3    0.275880    0.504593    0.313312    11.00000    0.06009    0.02921 =
         0.02656    0.00053    0.00554    0.00100
O2    3    0.311102    0.712609    0.924797    11.00000    0.05195    0.02428 =
         0.04180   -0.00566    0.00108   -0.00119
C1    1    0.264970    0.496195    0.521959    11.00000    0.03207    0.02541 =
         0.03083   -0.00056    0.00165    0.00273
C2    1    0.219846    0.442378    0.602248    11.00000    0.02849    0.02680 =
         0.02306   -0.00166   -0.00171    0.00078
C3    1    0.253722    0.400383    0.459415    11.00000    0.02886    0.02975 =
         0.02244   -0.00258    0.00017   -0.00240
AFIX  43
H3    2    0.308161    0.405667    0.316834    11.00000   -1.20000
AFIX   0
C4    1    0.207355    0.351165    0.527416    11.00000    0.02942    0.02577 =
         0.03077   -0.00239   -0.00234    0.00191
C5    1    0.123636    0.342443    0.732279    11.00000    0.03194    0.03308 =
         0.03468    0.00508   -0.00258   -0.00324
AFIX  43
H5    2    0.090158    0.308311    0.775103    11.00000   -1.20000
AFIX   0
C6    1    0.089722    0.384390    0.873289    11.00000    0.03143    0.03908 =
         0.03023    0.00351    0.00651   -0.00223
AFIX  43
H6    2    0.032025    0.378984    1.013538    11.00000   -1.20000
AFIX   0
C7    1    0.139607    0.434354    0.810822    11.00000    0.03105    0.03392 =
         0.02623   -0.00143    0.00233    0.00244
AFIX  43
H7    2    0.119025    0.462842    0.909966    11.00000   -1.20000
AFIX   0
C8    1    0.291423    0.537268    0.697655    11.00000    0.03509    0.02852 =
         0.02392   -0.00001   -0.00015    0.00005
AFIX  43
H8    2    0.321947    0.528359    0.855891    11.00000   -1.20000
AFIX   0
C9    1    0.272751    0.587339    0.636132    11.00000    0.02721    0.02939 =
         0.02472   -0.00136    0.00225    0.00021
AFIX  43
H9    2    0.235336    0.594787    0.477978    11.00000   -1.20000
AFIX   0
C10   1    0.305488    0.630973    0.793341    11.00000    0.02873    0.02707 =
         0.02746   -0.00081    0.00623   -0.00181
C11   1    0.262423    0.681147    0.741366    11.00000    0.03974    0.03065 =
         0.03038   -0.00348   -0.00092   -0.00473
AFIX  43
H11   2    0.205768    0.692688    0.595978    11.00000   -1.20000
AFIX   0
C12   1    0.388183    0.681252    1.097414    11.00000    0.04188    0.03877 =
         0.02952   -0.00492   -0.00074    0.00158
AFIX  43
H12   2    0.435928    0.692987    1.246611    11.00000   -1.20000
AFIX   0
C13   1    0.387332    0.631441    1.027452    11.00000    0.03377    0.03347 =
         0.03065    0.00019    0.00083    0.00201
AFIX  43
H13   2    0.432277    0.602326    1.116194    11.00000   -1.20000
HKLF 4
REM  X350
REM R1 =  0.0537 for   1672 Fo > 4sig(Fo)  and  0.0912 for all   2461 data
REM    145 parameters refined using      0 restraints
END
WGHT      0.0293      0.6806
REM Highest difference peak  0.288,  deepest hole -0.331,  1-sigma level  0.069
Q1    1   0.1311  0.2916  0.8206  11.00000  0.05    0.29
Q2    1   0.4996  0.5275  1.0022  11.00000  0.05    0.26
Q3    1   0.3101  0.6101  0.4336  11.00000  0.05    0.25
Q4    1   0.4787  0.7117  1.2264  11.00000  0.05    0.23
Q5    1   0.5056  0.6268  0.7471  11.00000  0.05    0.23
Q6    1   0.3423  0.5544  0.6597  11.00000  0.05    0.23
Q7    1   0.1834  0.4365  0.7047  11.00000  0.05    0.23
Q8    1   0.1543  0.5037  0.2781  11.00000  0.05    0.23
Q9    1  -0.0269  0.2526  0.5541  11.00000  0.05    0.23
Q10   1   0.3919  0.7015  0.6207  11.00000  0.05    0.22
Q11   1   0.4819  0.5480  0.4402  11.00000  0.05    0.21
Q12   1   0.1588  0.3473  0.6188  11.00000  0.05    0.21
Q13   1   0.3306  0.2728  0.6783  11.00000  0.05    0.21
Q14   1   0.4937  0.3315  0.4389  11.00000  0.05    0.20
Q15   1   0.0045  0.2814  0.4824  11.00000  0.05    0.20
Q16   1  -0.0113  0.4574  0.5853  11.00000  0.05    0.20
Q17   1   0.1389  0.6075  0.5083  11.00000  0.05    0.20
Q18   1   0.1625  0.7602  0.8764  11.00000  0.05    0.19
Q19   1   0.3132  0.5004  0.3624  11.00000  0.05    0.19
Q20   1   0.4797  0.5606  0.8308  11.00000  0.05    0.19
Q21   1   0.3479  0.3190  0.2425  11.00000  0.05    0.19
Q22   1   0.0630  0.5214  0.9243  11.00000  0.05    0.19
Q23   1   0.3469  0.5086  0.6793  11.00000  0.05    0.19
Q24   1   0.1747  0.3337  0.0611  11.00000  0.05    0.19
Q25   1   0.0221  0.3494  1.1859  11.00000  0.05    0.18
;
