# Supplementary material for: Crystal structure of (E)-1-(3-chloro­phen­yl)-3-(furan-2-yl)prop-2-en-1-one
Source: Acta Crystallogr E Crystallogr Commun. 2015 Sep 12;71(Pt 10):o707. doi: 10.1107/S2056989015016266 (PMC4647362; doi:10.1107/S2056989015016266)
Supplement: Supplementary file 2 [file e-71-0o707-Isup2.hkl]

# 
# h,k,l, Fc-squared, Fo-squared, sigma(Fo-squared) and status flag 
# 
data_I
_shelx_title ' X350' 
_shelx_refln_list_code          4 
_shelx_F_calc_maximum      209.69 
_exptl_crystal_F_000       480.00 
_reflns_d_resolution_high  0.7680 
 
loop_ 
 _symmetry_equiv_pos_as_xyz 
 'x, y, z' 
 '-x, y+1/2, -z+1/2' 
 '-x, -y, -z' 
 'x, -y-1/2, z-1/2' 
 
_cell_length_a     7.1860 
_cell_length_b    25.7700 
_cell_length_c     5.7740 
_cell_angle_alpha  90.000 
_cell_angle_beta   94.734 
_cell_angle_gamma  90.000 
 
_shelx_F_squared_multiplier     1.000 
 
loop_ 
 _refln_index_h 
 _refln_index_k 
 _refln_index_l 
 _refln_F_squared_calc 
 _refln_F_squared_meas 
 _refln_F_squared_sigma 
 _refln_observed_status 
   1   0   0      151.67      166.59     10.01 o 
   2   0   0    43969.88    40793.06   1319.70 o 
   3   0   0     1330.12     1300.97     37.24 o 
   4   0   0     2549.99     2577.69     77.37 o 
   5   0   0      887.73      908.09     43.05 o 
   6   0   0     1450.16      881.34    299.46 o 
   7   0   0      232.35      195.75     37.28 o 
   8   0   0      292.92      254.00     49.57 o 
   9   0   0       37.63       46.89     12.77 o 
   1   1   0      422.47      385.35     17.98 o 
   2   1   0    10117.60     9954.69    195.16 o 
   3   1   0      497.24      438.13     27.86 o 
   4   1   0      316.21      376.36     13.95 o 
   5   1   0      437.52      436.68     20.19 o 
   6   1   0        3.48        8.07      3.35 o 
   7   1   0      186.27      168.34     15.78 o 
   8   1   0       85.17       91.22     13.66 o 
   9   1   0       55.02       39.27     10.98 o 
   1   2   0      299.94      270.41     14.75 o 
   2   2   0       81.10       92.80      6.51 o 
   3   2   0       35.61       30.61      4.68 o 
   4   2   0       14.05       25.20      3.64 o 
   5   2   0       65.45       68.06     10.72 o 
   6   2   0       14.91       13.84      4.68 o 
   7   2   0       31.01       48.28      9.38 o 
   8   2   0        8.16       19.16      7.58 o 
   9   2   0        3.93        3.86     12.42 o 
   1   3   0       66.16       56.26      3.95 o 
   2   3   0     2495.99     2450.67     44.34 o 
   3   3   0      698.26      665.32     14.93 o 
   4   3   0       85.00      114.10      9.91 o 
   5   3   0      185.02      164.19      7.93 o 
   6   3   0       28.14       21.06      4.42 o 
   7   3   0        6.55       16.44      7.07 o 
   8   3   0       94.47      106.42     13.68 o 
   9   3   0        0.05        3.61      6.33 o 
   0   4   0     1086.68      967.08     23.37 o 
   1   4   0      407.85      426.02     21.63 o 
   2   4   0     1405.42     1338.18     24.61 o 
   3   4   0      302.96      328.70     18.92 o 
   4   4   0      990.99     1052.84     31.04 o 
   5   4   0      102.58      100.39      5.47 o 
   6   4   0        0.45        1.99      3.58 o 
   7   4   0       52.17       38.01      6.65 o 
   8   4   0        0.00       -2.92      4.68 o 
   9   4   0        5.62       -1.77      5.54 o 
   1   5   0       26.89        4.95      4.56 o 
   2   5   0      510.04      491.24     17.57 o 
   3   5   0       33.99       27.90      3.41 o 
   4   5   0      203.10      212.74     19.35 o 
   5   5   0        4.85        8.91      4.94 o 
   6   5   0       76.02       72.51     13.04 o 
   7   5   0       19.79       40.57      7.55 o 
   8   5   0       10.12       27.01      8.82 o 
   9   5   0       15.52        5.70      9.26 o 
   0   6   0     4128.86     3979.51    108.03 o 
   1   6   0      301.41      287.35     16.70 o 
   2   6   0      950.21      928.70     20.79 o 
   3   6   0      130.00      148.66     16.49 o 
   4   6   0       46.11       38.64      5.43 o 
   5   6   0        0.11       -0.30      3.41 o 
   6   6   0       54.44       51.11      9.50 o 
   7   6   0        7.18        3.65     10.04 o 
   8   6   0       12.02       29.16      7.63 o 
   9   6   0        4.85       -9.65      9.65 o 
   1   7   0        8.95        9.97      1.53 o 
   2   7   0      376.06      394.35     22.88 o 
   3   7   0      128.99      141.27     13.23 o 
   4   7   0      202.54      231.28     23.19 o 
   5   7   0        1.05        3.83      5.23 o 
   6   7   0        1.03        0.07      6.51 o 
   7   7   0        0.01        8.33      5.15 o 
   8   7   0        1.24        2.82      6.57 o 
   9   7   0        8.88       14.12      9.95 o 
   0   8   0      798.39      727.11     21.35 o 
   1   8   0       13.55       15.95      4.26 o 
   2   8   0      748.59      747.08     15.67 o 
   3   8   0      391.41      354.18     15.59 o 
   4   8   0      128.37      120.58     13.76 o 
   5   8   0       84.59       97.19     16.22 o 
   6   8   0       29.12       15.39      8.91 o 
   7   8   0        3.19       19.82      6.54 o 
   8   8   0       79.53       82.04     11.93 o 
   9   8   0        1.74       13.04     10.39 o 
   1   9   0     1008.11     1086.69     22.40 o 
   2   9   0      221.35      247.51     29.54 o 
   3   9   0      681.40      649.89     20.14 o 
   4   9   0      105.08      103.83      9.70 o 
   5   9   0      121.15      130.90     13.51 o 
   6   9   0       35.96       20.01      9.72 o 
   7   9   0       33.81       28.72     10.02 o 
   8   9   0       23.88       14.91      7.09 o 
   0  10   0     6364.75     6163.51    168.98 o 
   1  10   0      520.24      534.28     12.37 o 
   2  10   0     3984.36     4002.52     90.49 o 
   3  10   0     1201.11     1275.48     41.03 o 
   4  10   0     2377.45     2403.01    128.59 o 
   5  10   0      364.61      394.36     24.79 o 
   6  10   0      793.32      876.94     48.56 o 
   7  10   0       73.94       68.71      8.49 o 
   8  10   0      126.98      114.19     18.79 o 
   1  11   0       87.28      113.55      9.72 o 
   2  11   0        3.23        6.22      8.85 o 
   3  11   0      374.13      337.82     13.74 o 
   4  11   0       43.28       43.51      9.08 o 
   5  11   0      941.93      996.49     51.22 o 
   6  11   0        6.17       12.32      6.88 o 
   7  11   0      235.12      258.85     19.24 o 
   8  11   0        0.40       -1.06      6.72 o 
   0  12   0     1092.01     1164.29     35.84 o 
   1  12   0       82.92      115.50     13.61 o 
   2  12   0      151.85      125.70     10.80 o 
   3  12   0      338.33      333.63     13.45 o 
   4  12   0       15.21       10.39      3.28 o 
   5  12   0       16.41       11.39      8.52 o 
   6  12   0        1.75        0.86      6.15 o 
   7  12   0       24.83       27.61     11.69 o 
   8  12   0       26.52       18.68      8.06 o 
   1  13   0      797.11      745.84     17.25 o 
   2  13   0      398.85      448.18     17.92 o 
   3  13   0      582.61      577.77     23.00 o 
   4  13   0      230.16      216.94     11.60 o 
   5  13   0      331.89      296.71     17.93 o 
   6  13   0       15.45       18.38     11.12 o 
   7  13   0      110.12      120.26     18.44 o 
   8  13   0        0.05        4.61      8.16 o 
   0  14   0     1670.30     1803.08     83.08 o 
   1  14   0        0.40       11.09      5.85 o 
   2  14   0     1426.47     1433.49     41.57 o 
   3  14   0        0.29        6.87      3.76 o 
   4  14   0      149.30      132.49     11.58 o 
   5  14   0       10.21        4.45      3.67 o 
   6  14   0        5.26        3.28     11.36 o 
   7  14   0       11.58        5.08      6.03 o 
   8  14   0        0.76        9.44      9.33 o 
   1  15   0       10.50       10.93      3.23 o 
   2  15   0        2.60        1.28      2.07 o 
   3  15   0        0.01       -2.18      2.84 o 
   4  15   0      203.38      219.84     26.19 o 
   5  15   0        0.12       -6.48      6.48 o 
   6  15   0       26.32       28.39      9.17 o 
   7  15   0       23.94       13.54     10.16 o 
   8  15   0        3.96       14.99      9.22 o 
   0  16   0      462.14      460.32     24.42 o 
   1  16   0       11.78        5.61      4.09 o 
   2  16   0       12.19       12.20      4.31 o 
   3  16   0        1.75        0.60      3.32 o 
   4  16   0        0.44       -7.13      7.57 o 
   5  16   0       33.89       64.11     34.79 o 
   6  16   0       53.98       71.64     12.04 o 
   7  16   0        1.06       -7.09      7.09 o 
   8  16   0       16.77       13.27      8.17 o 
   1  17   0       33.98       27.45      5.70 o 
   2  17   0       14.05        8.91      3.73 o 
   3  17   0      102.92      120.95     14.78 o 
   4  17   0        8.11       15.32      7.62 o 
   5  17   0        6.96        1.99      6.70 o 
   6  17   0       14.92        2.16      5.11 o 
   7  17   0       17.07       21.59      9.56 o 
   8  17   0        0.08       -1.70      7.13 o 
   0  18   0        7.84       -3.90      6.57 o 
   1  18   0      132.04      128.52      8.75 o 
   2  18   0       70.19       60.90     10.94 o 
   3  18   0       45.27       60.37     13.05 o 
   4  18   0       81.46       66.63     15.68 o 
   5  18   0       16.19       15.29      9.12 o 
   6  18   0       10.73       31.12     11.58 o 
   7  18   0        4.14       10.35     10.10 o 
   1  19   0      320.43      303.05     12.47 o 
   2  19   0       92.42       95.47     13.22 o 
   3  19   0      496.21      467.45     40.38 o 
   4  19   0        5.58       15.16     14.26 o 
   5  19   0      142.69      168.14     17.99 o 
   6  19   0       33.96       24.30     11.79 o 
   7  19   0       23.28       51.81     12.84 o 
   0  20   0     1305.64     1439.96     80.60 o 
   1  20   0       31.06       53.93     16.25 o 
   2  20   0     1572.44     1626.66     64.10 o 
   3  20   0       53.57       53.53     12.73 o 
   4  20   0     1043.15     1103.71    100.27 o 
   5  20   0        0.04        0.36     13.48 o 
   6  20   0      225.86      246.72     35.60 o 
   7  20   0        0.22       -8.93      8.93 o 
   1  21   0     3865.85     3864.35    203.61 o 
   2  21   0        6.47        2.28      4.01 o 
   3  21   0      697.50      752.99     50.67 o 
   4  21   0       11.04       20.79      9.45 o 
   5  21   0      280.88      335.54     25.08 o 
   6  21   0       18.27       25.50     11.43 o 
   7  21   0      230.32      272.36     54.70 o 
   0  22   0        9.79       23.71     11.84 o 
   1  22   0      312.11      318.06     15.99 o 
   2  22   0        1.96       -4.71      4.71 o 
   3  22   0      248.06      288.74     22.35 o 
   4  22   0        9.82        2.89      6.61 o 
   5  22   0        4.30        5.19      7.55 o 
   6  22   0        0.04       -3.96      6.57 o 
   7  22   0       13.08       10.17      9.59 o 
   1  23   0      109.68      120.02     12.20 o 
   2  23   0        6.64        8.92      8.54 o 
   3  23   0        5.59        0.24      7.50 o 
   4  23   0        2.77        5.50      6.69 o 
   5  23   0       23.07       46.92     12.97 o 
   6  23   0       10.96        2.67     10.14 o 
   0  24   0      361.28      409.73     31.50 o 
   1  24   0       61.08       47.72     10.24 o 
   2  24   0      272.79      266.32     22.86 o 
   3  24   0      324.24      368.68     37.45 o 
   4  24   0       99.31      107.51     13.07 o 
   5  24   0      224.71      248.51     37.51 o 
   6  24   0       12.83       22.73     17.85 o 
   1  25   0      198.87      168.74     14.94 o 
   2  25   0        3.47        3.43      9.19 o 
   3  25   0       17.83       47.48     13.86 o 
   4  25   0       38.61       39.20     18.44 o 
   5  25   0       41.45       22.23     15.95 o 
   6  25   0       16.06       11.73     14.45 o 
   0  26   0        3.77       -0.65      3.41 o 
   1  26   0       76.00       68.88      8.04 o 
   2  26   0       11.70       11.76      6.99 o 
   3  26   0       31.29       11.04     17.52 o 
   4  26   0        0.01        2.91      7.77 o 
   5  26   0       24.76       23.73     18.01 o 
   1  27   0       59.75       45.79      7.95 o 
   2  27   0       13.77        7.67      8.51 o 
   3  27   0        6.74        3.54      9.75 o 
   4  27   0       23.50       19.98     16.08 o 
   5  27   0        0.13       24.66     11.04 o 
   0  28   0        6.82        2.19      5.31 o 
   1  28   0       14.39       25.41      8.84 o 
   2  28   0        0.57        7.88      7.28 o 
   3  28   0       33.39       31.12     11.21 o 
   4  28   0        3.04       34.27     14.90 o 
   5  28   0        9.75       -0.75      8.93 o 
   1  29   0      363.88      418.24     55.74 o 
   2  29   0        4.18        0.80      5.99 o 
   3  29   0      220.42      233.98     50.03 o 
   4  29   0        3.65        3.03      9.08 o 
   0  30   0      222.81      260.04     52.43 o 
   1  30   0        7.39        6.60      5.36 o 
   2  30   0      218.60      250.16     44.92 o 
   3  30   0       10.92       19.30      9.93 o 
   4  30   0       93.17      123.41     26.44 o 
   1  31   0      116.56      145.68     30.68 o 
   2  31   0       22.82       15.96      9.48 o 
   3  31   0      148.43      136.18     21.63 o 
   0  32   0       17.73       50.80     38.23 o 
   1  32   0        0.14       16.61     11.72 o 
   2  32   0        0.68       -4.00     14.86 o 
   1  33   0      147.66      138.62     28.56 o 
  -9   1   1        9.22       12.69      7.75 o 
  -8   1   1       26.68       20.73      7.12 o 
  -7   1   1       19.23       11.66      4.64 o 
  -5   1   1      110.85       77.67     12.31 o 
  -4   1   1     3601.55     3737.93    130.76 o 
  -3   1   1        1.05        8.64      2.41 o 
  -2   1   1     2601.57     2562.91     49.77 o 
  -1   1   1     2436.16     2371.93     43.95 o 
   0   1   1     2832.18     2628.87     44.73 o 
   1   1   1     1760.28     1667.19     33.24 o 
   2   1   1    11157.64    10937.71    210.91 o 
   3   1   1      113.19      112.46     10.26 o 
   4   1   1     1484.71     1537.74     45.76 o 
   5   1   1       44.62       41.53      6.90 o 
   6   1   1        1.56        3.13      3.29 o 
   7   1   1        0.01        5.18      4.42 o 
   8   1   1       10.40       15.31      7.76 o 
   9   1   1        4.55       -0.89      6.35 o 
  -9   2   1       15.94        9.86      7.75 o 
  -8   2   1        6.06        0.36      8.48 o 
  -7   2   1        2.07       -6.44      6.44 o 
  -6   2   1       50.95       44.75      8.25 o 
  -5   2   1       29.91       12.69     10.09 o 
  -4   2   1     1213.49     1206.47     36.68 o 
  -3   2   1      243.87      245.16     20.43 o 
  -2   2   1    11377.60    10971.24    212.70 o 
  -1   2   1     1059.53     1036.35     19.05 o 
   0   2   1      432.72      424.35     22.52 o 
   1   2   1    11466.15    10845.02    216.65 o 
   2   2   1      792.83      751.49     18.13 o 
   3   2   1     3816.00     3981.54    132.69 o 
   4   2   1     3308.97     3587.78    103.02 o 
   5   2   1      368.72      384.64     15.44 o 
   6   2   1      309.54      344.12     16.53 o 
   7   2   1      212.57      238.97     20.55 o 
   8   2   1        1.03       10.05      6.26 o 
   9   2   1       54.15       33.13     14.55 o 
  -9   3   1        0.07       -6.71      6.71 o 
  -8   3   1        0.33        0.87      4.44 o 
  -7   3   1        4.42        3.94      5.00 o 
  -6   3   1      136.46      152.90      9.33 o 
  -5   3   1        1.91        1.21      2.49 o 
  -4   3   1     1205.36     1184.09     34.99 o 
  -3   3   1      789.62      792.09     17.99 o 
  -2   3   1       61.35       68.18      4.85 o 
  -1   3   1     1854.45     1880.36     37.07 o 
   0   3   1     1522.37     1519.95     27.32 o 
   1   3   1      417.71      342.72     17.84 o 
   2   3   1      613.31      537.81     11.51 o 
   3   3   1     1429.21     1426.74     31.21 o 
   4   3   1        0.33        5.61      4.89 o 
   5   3   1      191.95      194.05     10.78 o 
   6   3   1      110.27      125.16     11.24 o 
   7   3   1       61.13       73.92     12.22 o 
   8   3   1        4.37       -7.33     10.09 o 
   9   3   1       61.90       54.91     15.65 o 
  -9   4   1        4.51        3.52     10.18 o 
  -8   4   1      126.13       96.48     13.59 o 
  -7   4   1       34.16       25.99      6.56 o 
  -6   4   1      270.04      297.88     14.31 o 
  -5   4   1        5.01        9.04      2.64 o 
  -4   4   1     1555.55     1541.48     44.48 o 
  -3   4   1      307.82      312.53     14.01 o 
  -2   4   1     4571.57     4354.70     84.14 o 
  -1   4   1     5845.11     5621.84    108.58 o 
   0   4   1     2307.39     2234.22     44.41 o 
   1   4   1     2396.04     2255.03     40.95 o 
   2   4   1      810.59      757.32     15.89 o 
   3   4   1        0.31        6.77      2.39 o 
   4   4   1      190.15      177.23     18.12 o 
   5   4   1        4.70        5.39      2.68 o 
   6   4   1        7.11        7.92      4.52 o 
   7   4   1       13.30       11.61      5.35 o 
   8   4   1        0.10       -3.46      8.05 o 
   9   4   1        2.43        6.25      9.68 o 
  -9   5   1       12.87        8.35      6.61 o 
  -8   5   1        5.05       -0.78     10.68 o 
  -7   5   1      148.84      142.67     13.46 o 
  -6   5   1       55.74       42.48     13.36 o 
  -5   5   1      449.83      440.97     22.27 o 
  -4   5   1       33.95       20.31      3.99 o 
  -3   5   1      252.31      320.94     44.62 o 
  -2   5   1       66.92       55.94      5.04 o 
  -1   5   1     1597.78     1621.05     32.13 o 
   0   5   1      641.26      616.31     12.91 o 
   1   5   1     5028.30     4925.98     89.29 o 
   2   5   1       50.34       43.17      3.56 o 
   3   5   1      878.39      819.33     20.90 o 
   4   5   1      216.75      237.46     19.25 o 
   5   5   1      173.53      190.95     13.77 o 
   6   5   1      214.35      226.67     15.90 o 
   7   5   1       67.79       64.42      7.18 o 
   8   5   1       37.74       35.41      7.95 o 
   9   5   1        0.11        1.99      8.65 o 
  -9   6   1        0.67        7.49      7.45 o 
  -8   6   1        6.34        5.90      4.24 o 
  -7   6   1        9.83        1.22      3.96 o 
  -6   6   1      389.42      384.55     18.64 o 
  -5   6   1        9.35       11.26      3.09 o 
  -4   6   1     1310.49     1279.21     39.83 o 
  -3   6   1       90.13       90.11      7.64 o 
  -2   6   1     1155.43     1051.33     21.35 o 
  -1   6   1      998.53      965.53     19.43 o 
   0   6   1     2270.12     2169.58     42.86 o 
   1   6   1      722.65      662.26     15.56 o 
   2   6   1     1029.31      999.48     20.65 o 
   3   6   1      787.07      753.13     17.07 o 
   4   6   1       34.02       30.67      4.47 o 
   5   6   1      469.92      505.70     22.70 o 
   6   6   1      124.60      121.64     12.54 o 
   7   6   1       21.27       22.00      8.08 o 
   8   6   1       70.51       54.32     11.27 o 
  -9   7   1        3.46       19.52     11.01 o 
  -8   7   1       92.41       87.98     12.84 o 
  -7   7   1        7.89        4.88      5.95 o 
  -6   7   1      171.02      165.69     12.30 o 
  -5   7   1        2.12       -0.74      4.74 o 
  -4   7   1       42.93       41.12      4.89 o 
  -3   7   1        2.53       -4.17      4.17 o 
  -2   7   1        6.54        2.92      2.02 o 
  -1   7   1       24.76       14.88      2.76 o 
   0   7   1       36.27       48.84      4.36 o 
   1   7   1        0.99        2.53      3.49 o 
   2   7   1       27.99       21.15      2.41 o 
   3   7   1        5.78        2.52      5.30 o 
   4   7   1       58.37       70.53     13.82 o 
   5   7   1      225.62      257.11     14.06 o 
   6   7   1      169.57      174.50     14.02 o 
   7   7   1       62.65       65.37      8.37 o 
   8   7   1       14.45        9.13      8.93 o 
  -9   8   1       20.26        6.52      8.78 o 
  -8   8   1      136.49      145.56     19.51 o 
  -7   8   1        0.06        1.62      5.00 o 
  -6   8   1      364.81      360.57     24.34 o 
  -5   8   1       42.24       36.42      7.74 o 
  -4   8   1      707.78      730.82     23.31 o 
  -3   8   1      557.55      549.69     13.50 o 
  -2   8   1     2303.83     2342.13     46.60 o 
  -1   8   1      441.37      432.58     30.70 o 
   0   8   1     2136.34     2007.90     39.40 o 
   1   8   1      162.44      125.91      9.45 o 
   2   8   1      198.18      181.03     18.06 o 
   3   8   1      267.25      251.35     22.08 o 
   4   8   1       23.71       35.22      6.80 o 
   5   8   1       59.11       41.61      8.37 o 
   6   8   1        0.95        2.08      4.32 o 
   7   8   1        8.64        8.79      5.71 o 
   8   8   1       31.78       34.61      8.31 o 
  -8   9   1       36.81       34.06      8.33 o 
  -7   9   1      306.52      338.46     31.09 o 
  -6   9   1        6.05       -2.69      4.30 o 
  -5   9   1      140.95      152.45      9.96 o 
  -4   9   1      445.56      474.53     18.35 o 
  -3   9   1      847.25      841.86     19.74 o 
  -2   9   1     1104.64     1189.64     26.13 o 
  -1   9   1     3355.85     3449.02     68.31 o 
   0   9   1        4.10        1.08      2.06 o 
   1   9   1     1868.55     1941.64     39.36 o 
   2   9   1        0.69        1.50      7.80 o 
   3   9   1      661.93      640.32     21.75 o 
   4   9   1       80.70       83.85     11.58 o 
   5   9   1       36.78       43.17     14.15 o 
   6   9   1      277.65      293.91     20.58 o 
   7   9   1        1.51       13.34      8.58 o 
   8   9   1      164.01      152.01     24.71 o 
  -8  10   1        5.08       10.45      6.90 o 
  -7  10   1       29.18       36.93      9.45 o 
  -6  10   1       30.55       54.72     10.48 o 
  -5  10   1       19.12       20.67     11.73 o 
  -4  10   1       37.45       35.16      6.17 o 
  -3  10   1       85.08       85.55      9.69 o 
  -2  10   1      510.43      598.96     15.50 o 
  -1  10   1      180.22      203.87     13.63 o 
   0  10   1      519.17      537.44     12.03 o 
   1  10   1      531.03      517.80     12.75 o 
   2  10   1       86.81       77.09      8.13 o 
   3  10   1      189.40      198.97     27.15 o 
   4  10   1      256.15      246.81     12.25 o 
   5  10   1        1.72        6.85      6.33 o 
   6  10   1      195.19      216.01     16.52 o 
   7  10   1       14.11        0.06      6.51 o 
   8  10   1       41.24       51.73     12.09 o 
  -8  11   1       32.26       19.50      8.51 o 
  -7  11   1       42.15       45.24      6.63 o 
  -6  11   1       10.85       18.83      8.47 o 
  -5  11   1      199.83      196.20     11.66 o 
  -4  11   1       12.65       12.06      4.02 o 
  -3  11   1      769.44      843.30     26.20 o 
  -2  11   1      204.28      198.81     15.81 o 
  -1  11   1     2033.93     2288.53     48.69 o 
   0  11   1     1660.23     1666.68     36.88 o 
   1  11   1      909.76      980.33     26.41 o 
   2  11   1     1641.30     1688.44     41.16 o 
   3  11   1       75.92       68.45     12.36 o 
   4  11   1      462.09      476.94     28.36 o 
   5  11   1      227.01      281.87     23.49 o 
   6  11   1      150.92      154.58     16.38 o 
   7  11   1      138.97      117.29     11.77 o 
   8  11   1       31.62       20.84      9.76 o 
  -8  12   1      213.72      210.81     33.18 o 
  -7  12   1        4.68       20.99      8.38 o 
  -6  12   1      144.04      132.45     13.29 o 
  -5  12   1        8.83       19.65      5.02 o 
  -4  12   1      219.15      213.74     10.52 o 
  -3  12   1      200.50      269.88     22.09 o 
  -2  12   1     1501.10     1600.55     35.10 o 
  -1  12   1       47.91       24.50      4.06 o 
   0  12   1     1013.45     1132.43     28.32 o 
   1  12   1      292.14      315.31     12.96 o 
   2  12   1      425.00      463.22     25.19 o 
   3  12   1      137.74      139.63     11.57 o 
   4  12   1       98.66       93.78     17.87 o 
   5  12   1       14.51       19.54      6.32 o 
   6  12   1        0.01       -4.87      6.54 o 
   7  12   1      106.41       98.62     17.07 o 
   8  12   1        3.68       12.00      7.61 o 
  -8  13   1        0.26       -1.57      7.85 o 
  -7  13   1      111.85      119.23     18.82 o 
  -6  13   1        0.39        4.85      4.54 o 
  -5  13   1        2.37        3.01      4.24 o 
  -4  13   1      390.79      388.38     19.79 o 
  -3  13   1        3.36        5.81      3.75 o 
  -2  13   1      110.01      102.74     11.40 o 
  -1  13   1       64.31       77.57      9.12 o 
   0  13   1      433.44      508.65     29.40 o 
   1  13   1       20.52       15.55      3.82 o 
   2  13   1       62.86       76.45      9.30 o 
   3  13   1        0.06        4.75      4.84 o 
   4  13   1       55.12       62.76     13.19 o 
   5  13   1        5.97       10.78      6.86 o 
   6  13   1       10.71       16.22      7.55 o 
   7  13   1       16.13       36.55     11.11 o 
   8  13   1        5.17       -0.07      6.36 o 
  -8  14   1       35.60       32.10      9.12 o 
  -7  14   1        0.11       -1.40      5.95 o 
  -6  14   1        8.74        2.29      6.30 o 
  -5  14   1        0.17       -2.65      8.17 o 
  -4  14   1      229.29      261.15     15.52 o 
  -3  14   1       80.65       99.97     10.19 o 
  -2  14   1     1760.66     1796.97     52.82 o 
  -1  14   1      432.46      408.04     14.00 o 
   0  14   1      583.58      600.30     19.06 o 
   1  14   1      604.89      575.33     20.44 o 
   2  14   1       50.38       41.99      6.08 o 
   3  14   1      375.17      407.24     20.99 o 
   4  14   1      128.06      149.07     17.53 o 
   5  14   1      205.01      187.62     16.69 o 
   6  14   1       29.08       26.93     10.18 o 
   7  14   1       94.86      122.78     18.25 o 
   8  14   1        0.01       -8.50      8.50 o 
  -8  15   1        1.69        1.74      7.15 o 
  -7  15   1       69.20       65.16     10.76 o 
  -6  15   1       13.41       24.96      6.84 o 
  -5  15   1      309.95      298.83     19.09 o 
  -4  15   1      137.70      145.13     11.96 o 
  -3  15   1      324.48      333.96     14.50 o 
  -2  15   1      119.48      106.08      7.29 o 
  -1  15   1      531.31      485.35     17.11 o 
   0  15   1       77.38       63.39      7.09 o 
   1  15   1     1057.25     1001.01     29.57 o 
   2  15   1      452.18      448.96     20.50 o 
   3  15   1      761.57      796.45     36.37 o 
   4  15   1      608.94      629.15     35.26 o 
   5  15   1      300.36      409.81     28.54 o 
   6  15   1      161.18      169.23     19.92 o 
   7  15   1      137.48      171.69     25.12 o 
   8  15   1       23.51        5.44     13.81 o 
  -8  16   1        3.08        5.91      7.91 o 
  -7  16   1       19.77       14.55      6.80 o 
  -6  16   1       86.54      111.66     12.03 o 
  -5  16   1       21.27       41.41     10.85 o 
  -4  16   1      239.59      249.81     14.16 o 
  -3  16   1       54.12       35.40      7.48 o 
  -2  16   1      328.62      349.75     14.02 o 
  -1  16   1      567.20      563.51     21.20 o 
   0  16   1      646.13      651.37     21.53 o 
   1  16   1      538.37      546.37     21.14 o 
   2  16   1      197.22      203.57     10.27 o 
   3  16   1      157.51      147.29     13.05 o 
   4  16   1       16.71       19.92      7.61 o 
   5  16   1       64.24       50.97     16.56 o 
   6  16   1       58.25       38.34      9.74 o 
   7  16   1        0.80       10.57      7.92 o 
   8  16   1       13.15       16.38     16.63 o 
  -8  17   1       52.98       64.81     13.04 o 
  -7  17   1       33.22       16.12     27.10 o 
  -6  17   1      125.50      138.76     12.02 o 
  -5  17   1       54.58       50.73      9.59 o 
  -4  17   1       77.74       70.23     12.42 o 
  -3  17   1       23.89       29.31     13.87 o 
  -2  17   1      409.10      397.59     16.65 o 
  -1  17   1       43.96       32.84      6.27 o 
   0  17   1      372.58      409.06     17.90 o 
   1  17   1      257.46      252.83     12.30 o 
   2  17   1       51.35       38.88      7.29 o 
   3  17   1      224.32      255.48     19.98 o 
   4  17   1        7.68        1.52      8.01 o 
   5  17   1      179.31      206.74     22.43 o 
   6  17   1       27.18       30.49     12.04 o 
   7  17   1       59.27       44.47     14.39 o 
  -7  18   1        2.64        5.67      8.01 o 
  -6  18   1      117.13      117.84     11.87 o 
  -5  18   1       42.65       47.58      8.76 o 
  -4  18   1      146.18      166.28     19.39 o 
  -3  18   1      171.11      168.24     12.65 o 
  -2  18   1       90.23       65.33     10.83 o 
  -1  18   1      292.87      322.14     13.63 o 
   0  18   1      810.36      772.73     28.11 o 
   1  18   1      630.87      606.03     29.16 o 
   2  18   1      792.54      818.71     47.37 o 
   3  18   1      572.91      616.87     41.37 o 
   4  18   1       35.80       17.45      9.24 o 
   5  18   1       97.71       84.55     23.61 o 
   6  18   1        9.74       12.75      9.12 o 
   7  18   1        7.10        8.58     15.92 o 
  -7  19   1        0.01        3.37      7.43 o 
  -6  19   1       16.49       19.06     11.32 o 
  -5  19   1       19.80       30.06      8.88 o 
  -4  19   1        0.82       14.46      9.10 o 
  -3  19   1      551.02      570.87     24.38 o 
  -2  19   1       65.89       55.85     10.97 o 
  -1  19   1      501.16      501.36     20.57 o 
   0  19   1      762.07      788.93     30.67 o 
   1  19   1      184.02      170.65     11.65 o 
   2  19   1      672.10      699.83     40.59 o 
   3  19   1      680.62      726.89     43.48 o 
   4  19   1      318.85      372.37     45.90 o 
   5  19   1      493.53      526.66     80.37 o 
   6  19   1      305.30      291.49     41.50 o 
   7  19   1        8.97        7.38      9.05 o 
  -7  20   1       28.10       33.39     11.71 o 
  -6  20   1        5.39        1.40     12.24 o 
  -5  20   1      337.65      376.51     38.55 o 
  -4  20   1        5.27       13.99      6.28 o 
  -3  20   1      320.89      288.99     19.75 o 
  -2  20   1      147.62      150.10      9.00 o 
  -1  20   1       23.00       17.56      4.82 o 
   0  20   1      632.41      652.25     37.54 o 
   1  20   1      411.89      351.90     18.17 o 
   2  20   1      275.09      297.48     16.45 o 
   3  20   1      430.58      435.85     34.22 o 
   4  20   1       65.04       66.31     16.59 o 
   5  20   1       23.37       28.74      9.07 o 
   6  20   1       53.95       50.03     10.51 o 
   7  20   1       65.54       68.65     11.89 o 
  -7  21   1        5.72       -2.05      7.38 o 
  -6  21   1        0.19        6.88      6.38 o 
  -5  21   1       16.17        8.61      8.37 o 
  -4  21   1       41.51       38.47      9.04 o 
  -3  21   1        0.97        8.98      9.99 o 
  -2  21   1      501.57      486.16     31.80 o 
  -1  21   1       92.46      122.27     13.04 o 
   0  21   1      838.32      805.68     35.77 o 
   1  21   1      171.20      179.58     11.82 o 
   2  21   1      356.27      346.51     30.11 o 
   3  21   1       46.38       20.78     19.36 o 
   4  21   1      201.71      229.65     23.00 o 
   5  21   1       76.05       62.59     14.90 o 
   6  21   1       78.36       78.18     14.70 o 
   7  21   1        0.03        3.29      7.77 o 
  -7  22   1       77.19       56.71     12.72 o 
  -6  22   1        0.57       -1.08      8.16 o 
  -5  22   1      329.40      334.88     46.83 o 
  -4  22   1       53.67       54.34     17.99 o 
  -3  22   1      386.67      381.55     32.16 o 
  -2  22   1      340.73      350.02     22.97 o 
  -1  22   1      199.21      185.77     14.38 o 
   0  22   1      202.52      202.49     14.72 o 
   1  22   1       91.70       90.62     16.74 o 
   2  22   1        0.05       11.08     17.13 o 
   3  22   1       84.09      108.80     14.33 o 
   4  22   1       25.02       38.57     15.22 o 
   5  22   1       29.18       33.53     13.76 o 
   6  22   1       40.64       42.81     11.52 o 
  -6  23   1       22.79       27.77      7.96 o 
  -5  23   1        6.17       -9.10      9.10 o 
  -4  23   1       85.15      113.34     13.63 o 
  -3  23   1      429.49      412.97     35.42 o 
  -2  23   1       33.76       13.91      8.13 o 
  -1  23   1      294.56      249.29     14.47 o 
   0  23   1      166.13      161.13     11.75 o 
   1  23   1       38.60       51.42     16.30 o 
   2  23   1      393.62      341.67     35.60 o 
   3  23   1      293.00      283.07     29.46 o 
   4  23   1       85.08       98.37     10.75 o 
   5  23   1      319.30      356.84     85.90 o 
   6  23   1       20.72       29.73     16.02 o 
  -6  24   1       42.90       48.12     10.84 o 
  -5  24   1      124.35      112.02     19.28 o 
  -4  24   1       97.44       77.25     10.31 o 
  -3  24   1       48.20       33.37     13.71 o 
  -2  24   1       31.08       13.45      6.50 o 
  -1  24   1       84.65       74.14      9.77 o 
   0  24   1       13.88       -1.88     12.74 o 
   1  24   1       13.43       10.26      5.84 o 
   2  24   1      205.41      207.22     18.85 o 
   3  24   1      132.14      136.01     19.72 o 
   4  24   1      178.36      193.91     26.73 o 
   5  24   1       11.20       32.47     10.09 o 
   6  24   1        9.78       -3.02      9.33 o 
  -6  25   1       12.03       -2.91      5.57 o 
  -5  25   1      191.18      197.92     32.08 o 
  -4  25   1       26.82       23.61      8.22 o 
  -3  25   1      696.34      736.10     66.36 o 
  -2  25   1       81.96       99.15      9.18 o 
  -1  25   1      494.90      528.64     39.13 o 
   0  25   1      210.72      212.39     18.49 o 
   1  25   1       90.57       89.29      9.91 o 
   2  25   1      134.57      128.88     19.83 o 
   3  25   1      147.57      163.94     13.33 o 
   4  25   1        6.69        4.17     17.49 o 
   5  25   1       36.57       49.55     13.00 o 
  -5  26   1       12.21       23.73      9.59 o 
  -4  26   1       46.86       59.97     16.14 o 
  -3  26   1       20.32       19.41      9.73 o 
  -2  26   1       69.76       71.89      9.29 o 
  -1  26   1       19.14       11.98      5.27 o 
   0  26   1      158.19      155.91     15.01 o 
   1  26   1       31.40       47.02      8.36 o 
   2  26   1      104.99      103.86     11.18 o 
   3  26   1       17.23       16.95      9.12 o 
   4  26   1       11.53        7.99     10.50 o 
   5  26   1        4.47       14.49      8.33 o 
  -5  27   1       77.15       83.22     18.10 o 
  -4  27   1       17.65       18.52     14.22 o 
  -3  27   1       34.98       51.01     11.04 o 
  -2  27   1       51.55       51.77      8.00 o 
  -1  27   1       54.17       72.38      7.21 o 
   0  27   1       28.32       34.29      9.58 o 
   1  27   1      159.52      175.50     17.03 o 
   2  27   1        3.01       -0.69      7.05 o 
   3  27   1       87.51       84.22     13.76 o 
   4  27   1       39.42       31.54      9.15 o 
   5  27   1       39.79       49.22     11.53 o 
  -5  28   1        1.64        3.53      8.13 o 
  -4  28   1      125.40      182.51     34.24 o 
  -3  28   1        4.25        4.43      6.76 o 
  -2  28   1      191.04      181.23     26.38 o 
  -1  28   1      151.11      154.11     17.71 o 
   0  28   1      208.57      187.49     23.55 o 
   1  28   1      173.57      201.37     24.54 o 
   2  28   1       32.29       39.53     11.78 o 
   3  28   1      116.31      123.76     21.04 o 
   4  28   1        1.44       -2.09      6.64 o 
  -4  29   1       51.53       53.76     11.54 o 
  -3  29   1       55.96       61.96     11.58 o 
  -2  29   1       61.05       54.49     10.79 o 
  -1  29   1       73.60       70.07     13.28 o 
   0  29   1       18.04        9.97      7.80 o 
   1  29   1       90.97       87.79     12.10 o 
   2  29   1        6.59       22.41      9.30 o 
   3  29   1       17.48       33.57     27.24 o 
   4  29   1       36.65       22.62     11.29 o 
  -4  30   1        6.43       -3.23     10.79 o 
  -3  30   1       51.37       55.10     12.99 o 
  -2  30   1       29.93       37.21      9.59 o 
  -1  30   1       48.32       39.87     10.94 o 
   0  30   1       32.10       21.03      6.58 o 
   1  30   1        4.70       16.27      7.12 o 
   2  30   1        0.81       12.35     23.34 o 
   3  30   1        1.14        9.13     11.07 o 
  -3  31   1       45.44       57.84     12.13 o 
  -2  31   1        2.38       13.64      9.87 o 
  -1  31   1        0.07        4.31      5.24 o 
   0  31   1       20.84       25.96     13.18 o 
   1  31   1        0.95       17.48     11.18 o 
   2  31   1       28.58       25.74     12.38 o 
   3  31   1        0.20        7.01      7.17 o 
  -2  32   1        1.35       11.25     12.52 o 
  -1  32   1        0.39       -7.41      7.41 o 
   0  32   1        2.65        5.70      6.80 o 
   1  32   1        0.02       -6.54      6.55 o 
   2  32   1        0.02       10.18      7.74 o 
  -1  33   1      125.08      160.32     31.76 o 
   0  33   1        0.01       -7.85      7.85 o 
  -9   0   2       10.14        2.38      8.47 o 
  -8   0   2        0.39       -2.73      4.25 o 
  -7   0   2      108.63      105.86     14.04 o 
  -6   0   2      221.71      205.86     23.13 o 
  -5   0   2      270.38      301.80     22.07 o 
  -4   0   2      857.74      857.13     39.82 o 
  -3   0   2      643.83      530.77     20.00 o 
  -2   0   2        0.07       -0.27      2.53 o 
  -1   0   2     4134.65     3984.40    133.30 o 
   0   0   2      322.97      329.70     25.68 o 
   1   0   2      803.35      761.10     22.84 o 
   2   0   2      504.85      740.17     49.06 o 
   3   0   2      469.75      454.35     24.74 o 
   4   0   2      607.60      664.09     31.83 o 
   5   0   2     1326.44     1397.88     77.78 o 
   6   0   2      311.95      328.52     26.63 o 
   7   0   2      326.92      360.36     51.45 o 
   8   0   2        1.10       -8.45      8.45 o 
  -9   1   2       76.74       65.49     12.20 o 
  -8   1   2      143.72      135.46     17.87 o 
  -7   1   2       58.54       56.36      9.43 o 
  -6   1   2      531.39      541.49     33.07 o 
  -5   1   2      162.04      156.92      8.97 o 
  -4   1   2      203.37      189.86     18.66 o 
  -3   1   2      768.20      860.54     19.41 o 
  -2   1   2      518.11      508.15     18.89 o 
  -1   1   2        1.93        0.87      1.80 o 
   0   1   2     3294.91     3293.62     63.66 o 
   1   1   2        1.13        3.08      3.06 o 
   2   1   2      495.81      479.59     22.56 o 
   3   1   2      528.37      568.51     14.04 o 
   4   1   2      211.51      203.81     10.27 o 
   5   1   2      115.30      125.80     12.62 o 
   6   1   2      530.84      566.22     30.51 o 
   7   1   2        3.62        5.86      7.63 o 
   8   1   2      165.36      167.95     26.69 o 
  -9   2   2        4.28        4.04      7.13 o 
  -8   2   2       44.79       46.52      8.42 o 
  -7   2   2       41.03       46.22      7.20 o 
  -6   2   2      223.30      238.12     15.85 o 
  -5   2   2      566.80      611.22     25.32 o 
  -4   2   2      450.16      467.73     16.02 o 
  -3   2   2     2850.26     2907.80     61.17 o 
  -2   2   2      130.43      113.41      8.26 o 
  -1   2   2     2462.15     2489.80     53.94 o 
   0   2   2       12.19       14.66      3.39 o 
   1   2   2      860.94      859.76     19.73 o 
   2   2   2       70.33       71.49      5.82 o 
   3   2   2      780.13      824.86     19.95 o 
   4   2   2        5.01        7.59      5.06 o 
   5   2   2      230.01      230.61     20.82 o 
   6   2   2       56.95       57.87      8.88 o 
   7   2   2        3.28        6.33      4.94 o 
   8   2   2       47.47       23.58      6.26 o 
  -9   3   2       33.52       16.21      7.14 o 
  -8   3   2        7.00        5.87      6.16 o 
  -7   3   2       70.06       57.90      5.78 o 
  -6   3   2        1.77       11.65      3.50 o 
  -5   3   2       15.72       12.76      4.87 o 
  -4   3   2       27.67       22.45      3.39 o 
  -3   3   2      537.95      528.20     12.77 o 
  -2   3   2        1.57       -0.01      3.20 o 
  -1   3   2     1478.86     1517.39     33.28 o 
   0   3   2      189.30      198.50     12.42 o 
   1   3   2      734.04      765.16     16.58 o 
   2   3   2      557.65      548.73     14.23 o 
   3   3   2     1393.49     1515.64     45.18 o 
   4   3   2      788.78      850.97     29.70 o 
   5   3   2      795.25      860.58     41.36 o 
   6   3   2       42.12       44.04     15.31 o 
   7   3   2       38.22       27.80     10.93 o 
   8   3   2        0.53        7.78      7.64 o 
  -9   4   2        4.05       -3.54      5.44 o 
  -8   4   2       49.57       37.99      9.74 o 
  -7   4   2       80.01       70.37      7.54 o 
  -6   4   2       41.93       29.03      6.94 o 
  -5   4   2      442.27      414.45     18.67 o 
  -4   4   2       28.30       21.91      4.43 o 
  -3   4   2      453.71      431.85     12.22 o 
  -2   4   2      717.80      728.97     16.23 o 
  -1   4   2      352.09      323.27     22.09 o 
   0   4   2      261.76      246.32     14.28 o 
   1   4   2     1203.12     1221.70     24.82 o 
   2   4   2      118.63        8.91      3.03 o 
   3   4   2      262.88      244.43     14.58 o 
   4   4   2       79.37       54.52      9.56 o 
   5   4   2      126.11      150.39     13.11 o 
   6   4   2       38.41       32.62     11.44 o 
   7   4   2       13.54       15.72      7.47 o 
   8   4   2        3.70       11.22      9.03 o 
  -9   5   2        0.01       -1.94      5.66 o 
  -8   5   2        1.53       11.16      6.76 o 
  -7   5   2        3.95        2.09      3.86 o 
  -6   5   2       22.25       23.31      6.40 o 
  -5   5   2      127.75      149.79      9.23 o 
  -4   5   2       14.09       13.50      3.71 o 
  -3   5   2      142.71      172.92     13.85 o 
  -2   5   2      163.22      184.91     16.49 o 
  -1   5   2       21.74       24.77      4.23 o 
   0   5   2        8.64        8.72      4.07 o 
   1   5   2      138.52      157.53     10.50 o 
   2   5   2        0.29        1.03      3.57 o 
   3   5   2      352.66      365.85     14.98 o 
   4   5   2        0.20        2.08      2.64 o 
   5   5   2       56.32       47.71      7.84 o 
   6   5   2       30.50       28.75     10.53 o 
   7   5   2      264.46      243.02     18.77 o 
   8   5   2        5.45       22.18      8.99 o 
  -9   6   2        1.42       -5.01      6.41 o 
  -8   6   2       18.35       21.18      6.97 o 
  -7   6   2       19.26        7.70      7.07 o 
  -6   6   2       95.31       67.89     11.55 o 
  -5   6   2        1.73        9.74     14.90 o 
  -4   6   2      289.24      275.10     12.15 o 
  -3   6   2      482.33      504.76     16.48 o 
  -2   6   2      561.68      616.71     15.56 o 
  -1   6   2      153.43      152.24      9.66 o 
   0   6   2      493.23      511.76     18.02 o 
   1   6   2       41.75       21.92      4.87 o 
   2   6   2       79.59       81.31     12.66 o 
   3   6   2     1023.37     1074.52     32.18 o 
   4   6   2       15.14       10.21      3.01 o 
   5   6   2      582.19      593.74     31.51 o 
   6   6   2        4.39       -1.11      6.71 o 
   7   6   2       13.04       16.64      8.14 o 
   8   6   2        5.75        1.11      8.07 o 
  -8   7   2        8.96        7.61      8.37 o 
  -7   7   2       43.88       47.52     10.24 o 
  -6   7   2       10.78        9.92      6.59 o 
  -5   7   2       43.66       41.03      8.23 o 
  -4   7   2        9.92        7.94      2.84 o 
  -3   7   2        0.18        3.78      4.60 o 
  -2   7   2      411.69      364.09     10.44 o 
  -1   7   2      104.52      112.94      9.27 o 
   0   7   2       20.96       10.70      2.46 o 
   1   7   2      278.66      325.58     14.34 o 
   2   7   2        6.98        1.81      4.26 o 
   3   7   2      190.13      213.65     19.43 o 
   4   7   2        2.89       -2.33      2.33 o 
   5   7   2        0.05        2.60      5.52 o 
   6   7   2        0.51        5.08      4.05 o 
   7   7   2        6.69        2.13      7.22 o 
   8   7   2        0.47        1.31     12.05 o 
  -8   8   2      190.35      190.71     25.90 o 
  -7   8   2        0.03        8.74      9.02 o 
  -6   8   2      175.74      209.85     16.99 o 
  -5   8   2       51.02       46.75      8.13 o 
  -4   8   2        1.30        5.35      3.47 o 
  -3   8   2      362.86      346.20     15.42 o 
  -2   8   2       25.15       28.11      4.30 o 
  -1   8   2        0.90        7.24      3.98 o 
   0   8   2      879.99      967.44     22.01 o 
   1   8   2       91.73      133.41     11.32 o 
   2   8   2      216.39      213.98     16.98 o 
   3   8   2        0.78        3.02      2.07 o 
   4   8   2       90.48       87.02     14.56 o 
   5   8   2        5.47        1.86      4.06 o 
   6   8   2       41.25       48.44     10.27 o 
   7   8   2       23.17       28.45     10.15 o 
   8   8   2       31.16       45.12     10.20 o 
  -8   9   2       87.39       82.15     14.40 o 
  -7   9   2        2.47       -2.82      4.25 o 
  -6   9   2      113.63      118.49      9.26 o 
  -5   9   2        9.81        6.59      3.85 o 
  -4   9   2      278.81      265.20     11.27 o 
  -3   9   2      389.67      412.22     14.21 o 
  -2   9   2     1710.95     1829.86     39.30 o 
  -1   9   2      867.07      865.75     29.93 o 
   0   9   2     2938.87     3186.21     66.14 o 
   1   9   2      454.66      450.18     11.76 o 
   2   9   2     1590.01     1527.44     48.79 o 
   3   9   2      244.73      253.86     14.78 o 
   4   9   2      856.04      884.22     43.09 o 
   5   9   2        0.12        6.92      8.72 o 
   6   9   2      297.55      350.24     37.26 o 
   7   9   2      143.32      145.76     21.58 o 
   8   9   2       61.76       68.20     14.37 o 
  -8  10   2       40.84       21.08     10.95 o 
  -7  10   2      350.46      345.60     21.21 o 
  -6  10   2       12.23        7.53      5.45 o 
  -5  10   2     1315.31     1331.98     68.37 o 
  -4  10   2      294.47      273.72     13.10 o 
  -3  10   2     1860.66     1958.30     57.02 o 
  -2  10   2        5.57        2.38      5.64 o 
  -1  10   2     2988.98     3136.44     65.58 o 
   0  10   2       28.34       28.57      5.76 o 
   1  10   2     3620.73     3864.49     81.15 o 
   2  10   2        1.68       -1.71      4.78 o 
   3  10   2      921.34      966.43     55.24 o 
   4  10   2        1.17       -4.25      5.51 o 
   5  10   2       32.46       23.35     10.44 o 
   6  10   2        7.45       10.58      7.78 o 
   7  10   2        1.09       -1.61      8.96 o 
   8  10   2        1.63        7.55      5.90 o 
  -8  11   2      114.61      144.69     23.01 o 
  -7  11   2       67.38       54.56     11.15 o 
  -6  11   2     1079.94     1081.38    130.76 o 
  -5  11   2        7.07        5.45      4.46 o 
  -4  11   2      666.59      641.23     27.73 o 
  -3  11   2        0.52        2.21      1.89 o 
  -2  11   2      128.51      135.31     13.73 o 
  -1  11   2      109.91      119.02     11.71 o 
   0  11   2     1208.59     1215.53     27.09 o 
   1  11   2       80.89       81.43      8.51 o 
   2  11   2     1073.16     1045.77     34.77 o 
   3  11   2      296.13      333.57     18.13 o 
   4  11   2      237.18      248.93     17.92 o 
   5  11   2       74.00       66.30     13.53 o 
   6  11   2       43.35       45.97      7.31 o 
   7  11   2       14.09        3.60      9.67 o 
   8  11   2        1.98       16.76      7.74 o 
  -8  12   2        2.74        9.56      6.32 o 
  -7  12   2       56.76       63.58     13.16 o 
  -6  12   2       89.78       88.98      9.29 o 
  -5  12   2      108.40      110.66     13.26 o 
  -4  12   2      737.28      825.39     41.09 o 
  -3  12   2      209.34      200.72      9.27 o 
  -2  12   2      181.15      185.35     18.61 o 
  -1  12   2     1259.92     1210.33     35.38 o 
   0  12   2       19.63       25.30      3.66 o 
   1  12   2     1376.19     1403.96     40.80 o 
   2  12   2       37.95       19.88      6.82 o 
   3  12   2      244.47      225.58     13.48 o 
   4  12   2       11.20        3.21      3.83 o 
   5  12   2      165.00      207.16     17.56 o 
   6  12   2       10.08       11.87      5.00 o 
   7  12   2       55.39       63.21     13.02 o 
   8  12   2       14.38       26.70      8.80 o 
  -8  13   2        1.45       11.71      7.85 o 
  -7  13   2      127.58      138.38     18.01 o 
  -6  13   2        3.10        0.94      4.69 o 
  -5  13   2       46.24       33.82      8.44 o 
  -4  13   2        1.81        1.79      4.01 o 
  -3  13   2        0.10        1.40      2.72 o 
  -2  13   2       94.61      106.27      7.96 o 
  -1  13   2      197.25       98.40     41.01 o 
   0  13   2       58.79       68.47      7.22 o 
   1  13   2     1036.70     1079.60     33.33 o 
   2  13   2       34.11       27.46      6.48 o 
   3  13   2      357.80      359.20     17.94 o 
   4  13   2       40.11       33.83      8.82 o 
   5  13   2       40.60       59.30     10.36 o 
   6  13   2       53.76       79.69     10.58 o 
   7  13   2       32.68       19.94     19.68 o 
   8  13   2       97.25       63.20     19.61 o 
  -8  14   2       85.26       74.29     16.14 o 
  -7  14   2        2.75       -7.22      7.22 o 
  -6  14   2       45.72       48.55     10.20 o 
  -5  14   2        1.53       13.26      9.87 o 
  -4  14   2        2.37        0.19      2.86 o 
  -3  14   2      403.28      409.93     17.64 o 
  -2  14   2       75.41       61.98     10.07 o 
  -1  14   2     1244.95     1228.81     40.42 o 
   0  14   2       82.61       84.78      9.15 o 
   1  14   2      429.63      425.54     20.17 o 
   2  14   2      727.20      815.90     30.30 o 
   3  14   2       33.39       35.66      8.01 o 
   4  14   2      221.96      213.02     20.05 o 
   5  14   2        2.27        1.49      7.96 o 
   6  14   2       71.62       78.11      9.59 o 
   7  14   2        3.55        5.95      6.87 o 
  -8  15   2        1.47       31.75     17.70 o 
  -7  15   2        1.75       -2.87      4.90 o 
  -6  15   2       45.07       62.68      8.32 o 
  -5  15   2       27.20       12.20      7.63 o 
  -4  15   2       23.62       19.43      4.43 o 
  -3  15   2       32.88       39.47     11.14 o 
  -2  15   2       24.02       24.53      4.62 o 
  -1  15   2       11.44       10.71      3.30 o 
   0  15   2      220.37      219.09     10.73 o 
   1  15   2       42.15       32.87      6.75 o 
   2  15   2       39.27       24.89      7.58 o 
   3  15   2       45.87       35.34     25.35 o 
   4  15   2      471.30      481.78     38.55 o 
   5  15   2        8.65       29.21      9.71 o 
   6  15   2       99.23       93.40     14.36 o 
   7  15   2        0.24       -3.45      7.74 o 
  -8  16   2        0.28       -8.12      8.12 o 
  -7  16   2        0.30        4.93      7.04 o 
  -6  16   2      105.08       92.17      7.75 o 
  -5  16   2        4.24        5.54      6.07 o 
  -4  16   2      352.15      363.35     23.82 o 
  -3  16   2        5.68       11.18      5.46 o 
  -2  16   2       44.54       36.94      9.88 o 
  -1  16   2       39.29       46.02      8.54 o 
   0  16   2      157.14      142.55      7.44 o 
   1  16   2       13.20       12.66      5.80 o 
   2  16   2      674.35      705.67     34.00 o 
   3  16   2        5.80       -0.87     10.53 o 
   4  16   2       21.16       28.19     12.21 o 
   5  16   2       15.60       20.61      9.71 o 
   6  16   2      136.74      187.46     26.50 o 
   7  16   2        0.31       -7.17      7.95 o 
  -7  17   2       17.82       29.30     12.76 o 
  -6  17   2       85.11      112.14     16.98 o 
  -5  17   2        6.01        2.10      5.92 o 
  -4  17   2       31.79       34.58     12.19 o 
  -3  17   2       25.82       17.63      4.67 o 
  -2  17   2       11.04        8.63      4.37 o 
  -1  17   2        0.52        5.27      2.82 o 
   0  17   2      130.34      134.23     13.77 o 
   1  17   2        0.54       -0.77      4.75 o 
   2  17   2       39.88       32.52      7.10 o 
   3  17   2        0.05        6.28      6.77 o 
   4  17   2       87.79      106.52     10.99 o 
   5  17   2       36.66       43.66      9.68 o 
   6  17   2       29.58       39.22     19.00 o 
   7  17   2       20.39       16.15     10.91 o 
  -7  18   2        0.02       -2.99     10.49 o 
  -6  18   2        1.87        5.72      5.91 o 
  -5  18   2        0.03       -2.72      3.99 o 
  -4  18   2       26.91       26.99      9.08 o 
  -3  18   2       22.73       10.93      4.75 o 
  -2  18   2       95.19       89.92     14.55 o 
  -1  18   2        0.48        3.56      6.90 o 
   0  18   2       47.62       41.05      7.90 o 
   1  18   2       33.08       33.72      7.65 o 
   2  18   2      172.31      164.03     12.73 o 
   3  18   2      320.11      318.61     27.71 o 
   4  18   2      399.63      434.72     42.91 o 
   5  18   2      134.10      142.29     13.89 o 
   6  18   2       69.77       84.64     19.69 o 
   7  18   2       15.85       13.57      8.34 o 
  -7  19   2       60.01       62.29     23.20 o 
  -6  19   2       95.58      117.26     17.80 o 
  -5  19   2      102.49      128.49     13.13 o 
  -4  19   2      537.48      567.60     47.48 o 
  -3  19   2      180.58      182.31     13.72 o 
  -2  19   2      821.89      866.92     33.65 o 
  -1  19   2       43.93       41.08      7.28 o 
   0  19   2      717.25      719.49     30.55 o 
   1  19   2       66.87       33.06     10.84 o 
   2  19   2     1199.88     1239.08     51.30 o 
   3  19   2       21.74       26.12     13.41 o 
   4  19   2      769.23      758.51     75.22 o 
   5  19   2        1.09        1.37     10.18 o 
   6  19   2       85.16       78.31     14.15 o 
   7  19   2        2.87       11.41     11.60 o 
  -7  20   2       84.87       64.41     14.57 o 
  -6  20   2        0.45        6.38     10.96 o 
  -5  20   2      185.32      187.04     18.73 o 
  -4  20   2       36.91       21.43      6.10 o 
  -3  20   2      218.55      285.18     22.62 o 
  -2  20   2        2.18        2.62      2.91 o 
  -1  20   2      302.35      298.96     15.63 o 
   0  20   2       31.50       24.95      6.93 o 
   1  20   2      420.22      446.43     21.96 o 
   2  20   2      377.43      389.18     28.67 o 
   3  20   2      275.10      289.92     29.04 o 
   4  20   2      136.10      135.53     16.57 o 
   5  20   2      103.06      112.71     18.30 o 
   6  20   2        1.99       14.71     10.18 o 
  -7  21   2        0.01        3.67     16.31 o 
  -6  21   2       61.28       53.47     10.48 o 
  -5  21   2       19.08       25.67      8.41 o 
  -4  21   2        1.73        9.73      4.53 o 
  -3  21   2        6.59       16.11      5.45 o 
  -2  21   2      112.99      148.60     12.77 o 
  -1  21   2        9.06       10.57      4.13 o 
   0  21   2       15.07       19.46      4.78 o 
   1  21   2      174.57      162.95     13.34 o 
   2  21   2        3.98       28.56      9.29 o 
   3  21   2       42.47       33.01     16.02 o 
   4  21   2      278.64      299.95     33.50 o 
   5  21   2       35.22       41.29     10.34 o 
   6  21   2      241.89      300.88     61.51 o 
  -6  22   2       36.65       45.13     18.08 o 
  -5  22   2      194.46      190.41     27.02 o 
  -4  22   2       11.91        2.76      3.16 o 
  -3  22   2      264.69      270.48     22.51 o 
  -2  22   2        2.78       -5.18      5.18 o 
  -1  22   2      801.28      814.97     41.75 o 
   0  22   2       26.02       11.22      7.52 o 
   1  22   2      430.88      460.36     27.98 o 
   2  22   2       32.90       29.65      7.70 o 
   3  22   2        0.19        3.10      6.00 o 
   4  22   2      116.93      114.53     12.82 o 
   5  22   2       18.05        4.67     10.80 o 
   6  22   2        1.16       -1.76      7.47 o 
  -6  23   2       36.92       37.86     15.32 o 
  -5  23   2      102.18      112.75     17.87 o 
  -4  23   2      155.85      160.28     20.40 o 
  -3  23   2       99.34       86.11      8.90 o 
  -2  23   2      359.73      373.84     32.55 o 
  -1  23   2      150.27      133.93     13.69 o 
   0  23   2      281.61      274.80     24.97 o 
   1  23   2      519.42      553.03     47.10 o 
   2  23   2      150.29      160.71     17.12 o 
   3  23   2      225.18      238.49     29.51 o 
   4  23   2      186.26      199.17     33.20 o 
   5  23   2       19.98       22.30      9.73 o 
   6  23   2       89.13       93.28     17.37 o 
  -6  24   2        5.16       -6.35     14.70 o 
  -5  24   2       32.61       18.28     12.01 o 
  -4  24   2       37.58       27.46     10.64 o 
  -3  24   2       85.62       81.38     11.07 o 
  -2  24   2      111.90       89.49      9.40 o 
  -1  24   2      175.12      168.77     14.81 o 
   0  24   2       26.19       19.24      6.11 o 
   1  24   2      155.87      101.55     24.35 o 
   2  24   2       11.60        7.52     10.21 o 
   3  24   2       58.19       57.42      8.18 o 
   4  24   2       35.35       24.06     12.28 o 
   5  24   2       15.37       20.09      8.97 o 
  -5  25   2       33.22       16.96      8.24 o 
  -4  25   2       77.15       83.48     13.99 o 
  -3  25   2       15.20       12.95      5.33 o 
  -2  25   2        6.88       11.28      4.31 o 
  -1  25   2        0.15        1.61      6.55 o 
   0  25   2       22.25        0.05      6.33 o 
   1  25   2        2.25        3.25      6.02 o 
   2  25   2       16.13       19.00      7.96 o 
   3  25   2        1.83        7.74      9.52 o 
   4  25   2        0.42       21.15      8.48 o 
   5  25   2       18.21       33.68     14.02 o 
  -5  26   2        0.18        1.00      9.38 o 
  -4  26   2       27.32       21.00     10.36 o 
  -3  26   2       56.45       57.22     11.59 o 
  -2  26   2        3.50        0.04      3.39 o 
  -1  26   2       19.10        8.99      4.72 o 
   0  26   2       77.48       64.59      6.31 o 
   1  26   2        0.32       -1.49      4.39 o 
   2  26   2       48.65       53.32     11.08 o 
   3  26   2        3.06        1.97      8.12 o 
   4  26   2        5.82        9.81     12.46 o 
   5  26   2       12.70       25.44     10.05 o 
  -5  27   2       44.49       61.10     44.99 o 
  -4  27   2       28.66       34.40     10.46 o 
  -3  27   2       29.92       31.88      8.48 o 
  -2  27   2       78.36       72.02      9.67 o 
  -1  27   2        0.08        2.58      3.69 o 
   0  27   2       22.39       19.42      8.88 o 
   1  27   2        0.02       13.66      5.82 o 
   2  27   2        2.19       -3.68     10.39 o 
   3  27   2        2.99        3.85      7.00 o 
   4  27   2       19.63       35.85     11.42 o 
  -4  28   2        0.03        9.94      9.43 o 
  -3  28   2        4.77        4.53      7.67 o 
  -2  28   2       31.11       16.71      7.63 o 
  -1  28   2        2.37        4.99      6.97 o 
   0  28   2       26.88       20.17      9.64 o 
   1  28   2        0.07       10.65      8.35 o 
   2  28   2        0.24        1.02      5.70 o 
   3  28   2        1.09       10.42     11.36 o 
   4  28   2        1.62        1.24      8.86 o 
  -4  29   2      140.25      155.03     31.15 o 
  -3  29   2       44.06       49.39     11.09 o 
  -2  29   2      213.17      225.92     48.73 o 
  -1  29   2      125.79      105.76     16.16 o 
   0  29   2       95.92       81.52     11.77 o 
   1  29   2       67.43       52.60     13.62 o 
   2  29   2       83.52       70.15     13.33 o 
   3  29   2        7.58        2.28     14.72 o 
  -3  30   2      176.05      203.19     39.71 o 
  -2  30   2       31.13       39.83     11.74 o 
  -1  30   2      257.49      271.18     65.77 o 
   0  30   2       33.13       33.44     34.55 o 
   1  30   2      188.82      212.64     38.58 o 
   2  30   2       13.07       19.82     23.97 o 
   3  30   2      135.61      165.85     29.94 o 
  -2  31   2      171.51      158.16     32.39 o 
  -1  31   2        2.48       14.37      9.34 o 
   0  31   2      123.61      121.85     17.42 o 
   1  31   2        0.45       -4.25      7.24 o 
   2  31   2       81.30       68.69     14.67 o 
  -1  32   2       58.70       54.86     13.10 o 
   0  32   2        0.07       -7.03      7.73 o 
  -8   1   3       48.98       40.54     13.55 o 
  -7   1   3        1.98        4.75      4.70 o 
  -6   1   3       89.80       92.86     11.87 o 
  -5   1   3       55.96       44.16      8.68 o 
  -4   1   3      203.47      186.31     11.61 o 
  -3   1   3      559.45      610.69     18.69 o 
  -2   1   3      546.29      545.57     18.33 o 
  -1   1   3      188.97      209.32     15.93 o 
   0   1   3      120.09      131.43     29.84 o 
   1   1   3      215.48      228.13     18.19 o 
   2   1   3       44.82       48.41      5.48 o 
   3   1   3       42.69       54.00      8.74 o 
   4   1   3       74.72       77.71     13.47 o 
   5   1   3       11.86       10.64      5.38 o 
   6   1   3        4.75       -3.28      3.65 o 
   7   1   3       27.11       10.81      9.56 o 
   8   1   3       24.99       10.26     25.04 o 
  -8   2   3       37.20       26.96      7.71 o 
  -7   2   3       16.90       20.11      5.15 o 
  -6   2   3        9.06        6.82      6.62 o 
  -5   2   3      142.05      151.11      9.94 o 
  -4   2   3        2.83       -2.28      3.19 o 
  -3   2   3       26.83       19.06      3.87 o 
  -2   2   3       20.02       27.83      4.12 o 
  -1   2   3      373.42      468.15     12.96 o 
   0   2   3       80.86      117.24      9.29 o 
   1   2   3        1.06        2.36      2.74 o 
   2   2   3       78.10       80.97      8.42 o 
   3   2   3      163.27      172.33      7.66 o 
   4   2   3       27.31       27.44      5.27 o 
   5   2   3       50.59       33.00      6.08 o 
   6   2   3        0.08       -0.07      4.47 o 
   7   2   3      107.88       96.47     13.01 o 
   8   2   3        9.93        3.37      6.30 o 
  -8   3   3      254.77      226.61     49.10 o 
  -7   3   3       85.18       91.23      8.88 o 
  -6   3   3      114.71      136.31     12.21 o 
  -5   3   3      140.33      133.75      9.61 o 
  -4   3   3       19.17        9.09      3.73 o 
  -3   3   3      127.93      120.77      7.12 o 
  -2   3   3      110.34       88.33     10.10 o 
  -1   3   3      968.01     1049.30     25.69 o 
   0   3   3       32.48       28.70      6.57 o 
   1   3   3      984.84     1097.84     23.88 o 
   2   3   3        2.90        3.03      2.39 o 
   3   3   3       23.04       27.73      5.27 o 
   4   3   3       16.27       27.31      7.68 o 
   5   3   3       26.36       22.57      4.93 o 
   6   3   3       35.10       58.67     13.96 o 
   7   3   3      232.71      232.81     34.29 o 
   8   3   3       33.20       25.93     11.76 o 
  -8   4   3      115.14       99.07     17.53 o 
  -7   4   3      102.96       94.73      8.33 o 
  -6   4   3      218.05      206.07     17.98 o 
  -5   4   3      438.14      423.71     19.71 o 
  -4   4   3       26.11       20.03      4.41 o 
  -3   4   3      438.63      441.56     23.46 o 
  -2   4   3      119.34      117.64     12.85 o 
  -1   4   3     1256.68     1249.91     30.50 o 
   0   4   3      190.33      206.22     16.41 o 
   1   4   3     2350.25     2435.04     70.06 o 
   2   4   3       53.55       58.49      8.85 o 
   3   4   3      435.26      434.02     17.26 o 
   4   4   3      159.00      192.15     13.74 o 
   5   4   3       21.51       24.77      8.10 o 
   6   4   3      113.12      104.06     17.81 o 
   7   4   3      144.18      101.32     42.51 o 
   8   4   3       17.51       15.15      9.36 o 
  -8   5   3       10.94       17.17      6.58 o 
  -7   5   3       33.67       34.12      6.47 o 
  -6   5   3       71.85       76.87      9.25 o 
  -5   5   3       23.52       28.06      5.56 o 
  -4   5   3      287.52      263.07     12.12 o 
  -3   5   3       15.23       12.45      3.91 o 
  -2   5   3      708.57      703.03     23.31 o 
  -1   5   3       61.45       61.07      6.33 o 
   0   5   3     2193.66     2256.84     47.94 o 
   1   5   3       33.87       39.88      8.04 o 
   2   5   3     1836.13     1879.67     54.31 o 
   3   5   3        6.86        9.29      3.20 o 
   4   5   3      465.64      438.77     23.68 o 
   5   5   3      274.06      280.66     17.03 o 
   6   5   3      139.38      128.87     14.15 o 
   7   5   3       93.71       93.31     15.66 o 
   8   5   3       10.14       18.22      9.09 o 
  -8   6   3        0.69       10.77      8.24 o 
  -7   6   3      279.53      290.07     30.98 o 
  -6   6   3       95.72       85.07      8.74 o 
  -5   6   3      762.25      758.81     31.18 o 
  -4   6   3       39.67       44.29      7.70 o 
  -3   6   3      529.46      502.21     20.05 o 
  -2   6   3       66.21       68.91      8.17 o 
  -1   6   3      718.93      744.76     24.42 o 
   0   6   3      387.02      437.36     13.66 o 
   1   6   3      355.09      285.06     10.15 o 
   2   6   3       12.55        9.44      1.98 o 
   3   6   3        3.92        4.48      2.47 o 
   4   6   3      132.80      131.63     15.23 o 
   5   6   3       63.59       77.60      9.91 o 
   6   6   3      199.14      196.32     23.90 o 
   7   6   3      141.35      115.02     23.33 o 
   8   6   3       58.85       42.26     10.85 o 
  -8   7   3        0.56       16.57      6.70 o 
  -7   7   3       61.37       77.76     12.61 o 
  -6   7   3       88.60       76.28     17.48 o 
  -5   7   3       38.57       59.05      9.98 o 
  -4   7   3      524.79      483.05     22.77 o 
  -3   7   3        8.09       11.68      4.25 o 
  -2   7   3      537.40      502.77     21.83 o 
  -1   7   3       22.57       28.81      4.18 o 
   0   7   3      648.28      683.96     21.56 o 
   1   7   3       10.87       18.79      3.42 o 
   2   7   3     1615.92     1734.57     55.73 o 
   3   7   3      114.17      103.41     15.66 o 
   4   7   3     1045.50     1113.75     44.26 o 
   5   7   3      128.58      126.97     12.35 o 
   6   7   3      136.21      159.50     19.41 o 
   7   7   3        3.30       -9.66      9.66 o 
   8   7   3        3.83       13.20      7.88 o 
  -8   8   3        0.33       10.31     16.53 o 
  -7   8   3       15.93       14.30     10.18 o 
  -6   8   3       78.22       77.65      9.46 o 
  -5   8   3      109.43      109.39     11.41 o 
  -4   8   3      549.61      582.40     24.31 o 
  -3   8   3     1006.33     1036.34     39.05 o 
  -2   8   3      864.27      866.20     31.23 o 
  -1   8   3      896.45      897.03     26.43 o 
   0   8   3     1355.79     1498.10     43.38 o 
   1   8   3        6.08        3.94      1.29 o 
   2   8   3     1316.80     1437.39     47.05 o 
   3   8   3        0.38        1.79      3.63 o 
   4   8   3      205.27      224.87     13.53 o 
   5   8   3       25.08       33.94      8.04 o 
   6   8   3        0.37        5.05      7.48 o 
   7   8   3        3.26        0.74      8.89 o 
  -8   9   3        3.14      -13.31     13.76 o 
  -7   9   3       14.90       28.85     20.10 o 
  -6   9   3      198.46      209.29     18.55 o 
  -5   9   3      149.17      137.56     10.03 o 
  -4   9   3      192.29      179.26      9.94 o 
  -3   9   3      122.31      147.69     15.00 o 
  -2   9   3       33.78       23.06      8.61 o 
  -1   9   3      333.49      359.58     13.70 o 
   0   9   3      101.97       78.41      8.86 o 
   1   9   3       92.44       86.24     13.43 o 
   2   9   3       89.05       64.03     11.38 o 
   3   9   3       87.38      138.48     17.31 o 
   4   9   3      171.84      170.40     11.14 o 
   5   9   3        0.79       23.18      6.88 o 
   6   9   3       78.35       89.23     17.83 o 
   7   9   3        0.74       -0.53      5.97 o 
  -8  10   3        1.65       12.68      7.86 o 
  -7  10   3       50.49       46.70     12.75 o 
  -6  10   3       19.93       18.07      7.04 o 
  -5  10   3       72.31      105.03      9.23 o 
  -4  10   3       58.62       41.52      7.85 o 
  -3  10   3      168.86      163.01      8.49 o 
  -2  10   3      194.18      189.99      8.41 o 
  -1  10   3       57.68       59.91      9.70 o 
   0  10   3        5.99       13.90      3.70 o 
   1  10   3      141.13      174.21      9.82 o 
   2  10   3        7.12        2.58      2.37 o 
   3  10   3        2.49        3.32      3.41 o 
   4  10   3       57.16       53.46     10.28 o 
   5  10   3       32.13       28.61      8.78 o 
   6  10   3       46.43       52.35     13.47 o 
   7  10   3        0.12        4.62      7.37 o 
  -8  11   3       57.88       48.49     11.35 o 
  -7  11   3        1.37       -1.16      8.81 o 
  -6  11   3       98.54       81.15     16.14 o 
  -5  11   3       24.17       40.13      8.95 o 
  -4  11   3        0.38        8.14      2.77 o 
  -3  11   3        1.41        2.96      5.47 o 
  -2  11   3      112.48      112.33      5.73 o 
  -1  11   3      132.99      134.90      7.93 o 
   0  11   3       55.60       36.36      6.68 o 
   1  11   3        5.58        8.19      2.60 o 
   2  11   3      156.96      145.11     11.65 o 
   3  11   3        0.65        4.69      9.17 o 
   4  11   3      179.47      182.09     17.16 o 
   5  11   3       81.54       86.00     22.76 o 
   6  11   3       28.74       17.12      6.00 o 
   7  11   3       24.40       32.03      7.85 o 
  -8  12   3        4.77        8.78      7.70 o 
  -7  12   3       13.62       10.14      8.28 o 
  -6  12   3       37.43       39.94     13.05 o 
  -5  12   3      119.98      100.59     10.90 o 
  -4  12   3      631.87      638.62     27.36 o 
  -3  12   3       23.43       23.36      4.95 o 
  -2  12   3      177.77      173.61      9.49 o 
  -1  12   3       30.06       17.45      8.80 o 
   0  12   3        4.81        9.02      3.63 o 
   1  12   3       12.96       11.93      7.39 o 
   2  12   3       58.10       35.02     18.78 o 
   3  12   3        0.68       -1.42      4.13 o 
   4  12   3       12.49        8.68      5.36 o 
   5  12   3        8.95       -1.48      9.19 o 
   6  12   3       14.71        8.61      7.72 o 
   7  12   3       23.96       25.76     16.15 o 
  -8  13   3       80.49       84.35     27.45 o 
  -7  13   3        0.58        4.53      6.06 o 
  -6  13   3        7.79        7.65      8.63 o 
  -5  13   3      270.32      288.70     23.97 o 
  -4  13   3      251.69      243.45     15.57 o 
  -3  13   3      670.84      729.85     31.59 o 
  -2  13   3     1321.22     1280.59     74.36 o 
  -1  13   3      381.59      356.69     17.05 o 
   0  13   3      252.94      262.89     15.20 o 
   1  13   3      458.52      426.07     19.23 o 
   2  13   3        0.29        7.42      3.93 o 
   3  13   3      325.10      313.44     17.90 o 
   4  13   3       72.70      100.46     11.61 o 
   5  13   3       31.27       21.46      8.47 o 
   6  13   3       16.66       13.61      9.11 o 
   7  13   3        6.72       12.44     10.85 o 
  -7  14   3       22.29       23.99     10.85 o 
  -6  14   3       38.61       50.60     11.56 o 
  -5  14   3      298.45      302.73     26.66 o 
  -4  14   3        0.93        6.80      6.48 o 
  -3  14   3     1214.97     1289.32     48.15 o 
  -2  14   3       97.33       83.89     13.62 o 
  -1  14   3      931.46      937.63     37.09 o 
   1  14   3      717.35      711.43     33.45 o 
   2  14   3        0.26        5.72      7.29 o 
   3  14   3     1152.40     1119.87    143.53 o 
   4  14   3       42.19       16.06     10.24 o 
   5  14   3      425.60      505.89     56.71 o 
   6  14   3        1.19        7.11      8.09 o 
   7  14   3       17.95       31.77     12.62 o 
  -7  15   3       23.31       33.54     13.89 o 
  -6  15   3      187.35      203.32     28.50 o 
  -5  15   3       31.56       35.44     10.86 o 
  -4  15   3      277.24      293.82     17.77 o 
  -3  15   3       76.52       86.37     14.73 o 
  -2  15   3      301.27      281.29     14.24 o 
  -1  15   3      156.43      148.38      9.26 o 
   0  15   3      350.80      337.55     17.20 o 
   1  15   3        0.19        9.71      6.22 o 
   2  15   3      199.42      207.91     14.49 o 
   3  15   3        3.36        3.29      3.61 o 
   4  15   3      187.84      166.96     19.07 o 
   5  15   3      107.88      107.62     10.85 o 
   6  15   3      156.48      161.50     25.88 o 
   7  15   3       43.32       27.58      9.42 o 
  -7  16   3       30.35       50.95     11.86 o 
  -6  16   3        3.59        2.57      7.39 o 
  -5  16   3      273.68      310.50     33.68 o 
  -4  16   3        1.04       -0.48      4.94 o 
  -3  16   3      329.11      350.67     22.88 o 
  -2  16   3      176.16      160.70      9.69 o 
  -1  16   3      149.58      135.91      8.17 o 
   0  16   3      450.94      510.81     22.31 o 
   1  16   3       97.84       84.17     15.31 o 
   2  16   3      112.47      132.85     11.82 o 
   3  16   3       62.85       81.10     16.46 o 
   4  16   3      143.12      153.03     17.77 o 
   5  16   3       28.25       33.87      8.70 o 
   6  16   3       86.47       64.64     20.74 o 
  -7  17   3        6.80       10.16      8.42 o 
  -6  17   3       99.41      124.96     18.33 o 
  -5  17   3        8.98        1.05      5.90 o 
  -4  17   3       48.90       71.82      8.73 o 
  -3  17   3        1.79        3.67      7.25 o 
  -2  17   3       19.49       16.11      3.66 o 
  -1  17   3       22.74       10.45      2.84 o 
   0  17   3      533.44      485.15     21.57 o 
   1  17   3        7.38       -1.32      7.22 o 
   2  17   3      527.40      521.68     37.29 o 
   3  17   3      110.04      111.43     13.36 o 
   4  17   3       43.96       61.63     10.58 o 
   5  17   3      313.06      274.12     38.91 o 
   6  17   3       56.52       56.23     18.96 o 
  -7  18   3      113.65      111.91     27.34 o 
  -6  18   3       36.00       32.72     10.22 o 
  -5  18   3       74.16       62.17      9.37 o 
  -4  18   3       29.55       21.80      7.57 o 
  -3  18   3       86.27       86.99      7.07 o 
  -2  18   3      407.36      382.97     26.23 o 
  -1  18   3      207.50      230.77     15.72 o 
   0  18   3      791.10      778.92     31.19 o 
   1  18   3        9.37       -0.27      5.60 o 
   2  18   3       99.15       97.65      8.79 o 
   3  18   3       86.16       70.25     24.68 o 
   4  18   3        6.60        3.54      7.08 o 
   5  18   3        6.35       -7.57      7.72 o 
   6  18   3       87.68       85.56     19.77 o 
  -7  19   3        0.90        5.13      7.96 o 
  -6  19   3        1.17       -0.18      4.11 o 
  -5  19   3       20.44       12.70      7.94 o 
  -4  19   3        1.42       -6.78      6.78 o 
  -3  19   3       28.23       26.07      8.57 o 
  -2  19   3       36.67       15.33      6.43 o 
  -1  19   3      186.21      154.15     13.65 o 
   0  19   3       25.20       31.41      7.88 o 
   1  19   3      215.26      188.62     12.65 o 
   2  19   3      331.79      328.66     27.85 o 
   3  19   3        5.34       -7.60     13.65 o 
   4  19   3       37.86       17.96      9.60 o 
   5  19   3       12.68       25.00      7.61 o 
   6  19   3       27.77       32.55      9.12 o 
  -6  20   3        0.01       -0.91      6.55 o 
  -5  20   3       94.91       81.01     13.40 o 
  -4  20   3        0.69        0.92      3.86 o 
  -3  20   3      191.56      173.81     14.29 o 
  -2  20   3       14.92       20.38      7.25 o 
  -1  20   3       81.76       86.13      8.89 o 
   0  20   3      281.17      335.22     22.00 o 
   1  20   3        7.46        9.25      5.66 o 
   2  20   3      157.19      167.85     16.17 o 
   3  20   3        3.54       -0.40      9.63 o 
   4  20   3       26.59       39.93     11.35 o 
   5  20   3        1.30        8.38     10.89 o 
   6  20   3       16.85       28.74      9.91 o 
  -6  21   3        0.73       23.83     16.55 o 
  -5  21   3       28.73       23.47     14.97 o 
  -4  21   3        5.31       -8.65      8.65 o 
  -3  21   3       15.13        8.97      3.63 o 
  -2  21   3       23.94       31.26      5.77 o 
  -1  21   3        9.98        8.06      4.96 o 
   0  21   3       18.46       21.41      7.13 o 
   1  21   3        0.12        9.28      7.24 o 
   2  21   3       31.24       39.48      6.01 o 
   3  21   3        0.54       -0.22      7.18 o 
   4  21   3       63.37       80.70     14.55 o 
   5  21   3       20.54       29.57     12.09 o 
  -6  22   3        1.10       -0.26      8.62 o 
  -5  22   3       35.59       46.05     11.17 o 
  -4  22   3       19.58       11.54      6.73 o 
  -3  22   3        1.32        3.95      4.55 o 
  -2  22   3       31.45        7.39      7.09 o 
  -1  22   3        0.16       -0.23      7.48 o 
   0  22   3        0.06        6.59      5.02 o 
   1  22   3        0.02       -2.89      5.60 o 
   2  22   3        0.16        4.08      5.18 o 
   3  22   3       10.30       18.87     10.45 o 
   4  22   3        0.13       -1.19     10.59 o 
   5  22   3        9.64       17.27      6.86 o 
  -5  23   3        0.54       -2.05     11.36 o 
  -4  23   3      110.81       94.48     17.09 o 
  -3  23   3        0.94        2.88      2.53 o 
  -2  23   3        1.41        6.73      3.81 o 
  -1  23   3        1.50       -1.96      6.56 o 
   0  23   3        8.22        7.67      5.44 o 
   1  23   3       11.58        6.99      4.78 o 
   2  23   3       34.18       42.73      8.21 o 
   3  23   3       18.03       13.84     11.63 o 
   4  23   3       10.84       23.23     10.44 o 
   5  23   3        1.15        8.32      9.94 o 
  -5  24   3       53.79       51.58     12.35 o 
  -4  24   3        1.24        4.77      6.47 o 
  -3  24   3      140.19      139.57     18.94 o 
  -2  24   3        1.51        5.30      3.67 o 
  -1  24   3      205.75      207.51     14.15 o 
   0  24   3       63.08       64.67      7.01 o 
   1  24   3      131.29      138.89      9.69 o 
   2  24   3       57.14       65.47     11.62 o 
   3  24   3      192.87      215.47     37.52 o 
   4  24   3        0.35       16.85     10.88 o 
   5  24   3      130.25      141.52     27.12 o 
  -5  25   3       21.99        6.60      9.99 o 
  -4  25   3       99.18       92.53     16.23 o 
  -3  25   3        0.49        2.35      5.73 o 
  -2  25   3      206.93      182.96     22.79 o 
  -1  25   3        0.39        3.78      4.41 o 
   0  25   3      398.04      405.66     48.73 o 
   1  25   3        3.05        7.63      4.64 o 
   2  25   3      407.96      397.57     65.44 o 
   3  25   3       19.93       31.80      7.37 o 
   4  25   3      104.17       51.36     11.61 o 
  -4  26   3       43.70       43.38     11.29 o 
  -3  26   3       77.18       76.99     15.67 o 
  -2  26   3      152.83      147.79     20.25 o 
  -1  26   3      152.51      145.25     19.28 o 
   0  26   3       97.15       99.05     13.79 o 
   1  26   3      110.53       94.84     13.85 o 
   2  26   3        0.95        3.57     10.88 o 
   3  26   3       55.83       43.53     13.41 o 
   4  26   3        4.19        4.35      7.66 o 
  -4  27   3       60.88       40.77     12.09 o 
  -3  27   3       28.69        6.67      9.97 o 
  -2  27   3       73.15       59.70     12.76 o 
  -1  27   3       25.03        6.88      7.43 o 
   0  27   3      215.75      212.45     28.05 o 
   1  27   3        4.75       -2.79      9.86 o 
   2  27   3       90.38       97.05     16.69 o 
   3  27   3        3.01       15.97     10.65 o 
  -3  28   3      171.18      235.01     48.88 o 
  -2  28   3       26.24       22.76      7.57 o 
  -1  28   3      178.27      190.27     28.01 o 
   0  28   3       44.42       44.94      8.83 o 
   1  28   3      218.89      212.74     39.12 o 
   2  28   3       24.81       24.35     14.24 o 
   3  28   3      163.96      179.55     31.66 o 
  -3  29   3       15.65       -1.15     15.13 o 
  -2  29   3       11.48       16.01     10.91 o 
  -1  29   3       25.87       16.31      6.73 o 
   0  29   3       12.82        5.62      6.68 o 
   1  29   3       58.12       43.16     21.55 o 
   2  29   3        4.93        9.71      8.66 o 
  -2  30   3       16.04       23.90     20.09 o 
  -1  30   3        1.82        6.83      7.13 o 
   0  30   3        2.98        5.12      6.37 o 
   1  30   3       26.30       27.12     10.41 o 
  -8   0   4        0.07        2.19      9.87 o 
  -7   0   4        1.86      -13.98     31.74 o 
  -6   0   4      195.87      242.53     36.57 o 
  -5   0   4       31.55       -2.11      9.47 o 
  -4   0   4      277.96      256.66     28.26 o 
  -3   0   4       83.31       83.41     24.20 o 
  -2   0   4       80.35       93.46     25.04 o 
  -1   0   4      637.65      727.09    118.83 o 
   0   0   4      111.04      106.28      8.09 o 
   1   0   4      554.94      559.16     31.10 o 
   2   0   4       32.79       16.67     11.98 o 
   3   0   4        3.17        2.25      4.24 o 
   4   0   4        2.93        5.88      7.94 o 
   5   0   4        3.63        2.83      7.78 o 
   6   0   4        0.13       -4.56      4.56 o 
  -8   1   4        0.01       13.18     14.85 o 
  -7   1   4       44.82       44.35     12.53 o 
  -6   1   4       10.49       11.87     11.20 o 
  -5   1   4      109.16      114.52     23.53 o 
  -4   1   4      331.21      348.91     21.02 o 
  -3   1   4      270.11      270.41     15.04 o 
  -2   1   4      412.64      419.06     25.27 o 
  -1   1   4      380.30      396.68     17.82 o 
   0   1   4      221.88      251.65     10.69 o 
   1   1   4       95.87       99.82     15.11 o 
   2   1   4      203.10      209.09     10.82 o 
   3   1   4      152.20      147.64      7.94 o 
   4   1   4       51.29       56.74      8.24 o 
   5   1   4      220.74      235.17     20.08 o 
   6   1   4        0.01       -3.66      3.66 o 
   7   1   4       21.12       26.06      8.82 o 
  -8   2   4       17.94       37.87     16.20 o 
  -7   2   4       38.76       25.90     16.28 o 
  -6   2   4      123.95      125.41     14.77 o 
  -5   2   4       61.33       69.76      8.95 o 
  -4   2   4      195.69      213.74     13.10 o 
  -3   2   4       59.07       68.26     14.07 o 
  -2   2   4      132.11      147.88     10.93 o 
  -1   2   4        0.31        2.37      6.19 o 
   0   2   4      152.95      134.36      7.09 o 
   1   2   4      164.74      190.95      9.19 o 
   2   2   4      191.87      197.15      9.64 o 
   3   2   4       55.41       48.91      8.51 o 
   4   2   4       22.13       18.88      7.03 o 
   5   2   4        6.22       -1.25      7.86 o 
   6   2   4        0.33       -3.33      6.19 o 
   7   2   4        0.35       10.22      9.53 o 
  -8   3   4       38.22       11.46     25.09 o 
  -7   3   4       31.81       35.75      8.32 o 
  -6   3   4       98.86      119.97     14.51 o 
  -5   3   4       67.29      113.53     21.91 o 
  -4   3   4       63.79       59.35     10.82 o 
  -3   3   4       78.69      100.63     13.54 o 
  -2   3   4      105.53       92.19     15.23 o 
  -1   3   4        4.36       11.37      5.44 o 
   0   3   4       64.05       51.35      8.34 o 
   1   3   4      326.44      348.40     15.27 o 
   2   3   4       46.10       26.71      8.82 o 
   3   3   4      834.02      845.76     33.07 o 
   4   3   4       37.56       36.74      7.03 o 
   5   3   4      162.71      155.81     15.59 o 
   6   3   4        2.58       -1.03      6.27 o 
   7   3   4       13.87        6.37      8.25 o 
  -8   4   4        0.52        5.76      9.15 o 
  -7   4   4       61.39       45.83     10.78 o 
  -6   4   4       21.38       26.51     17.80 o 
  -5   4   4       25.49       25.08      7.25 o 
  -4   4   4       11.90       20.72      5.67 o 
  -3   4   4      154.15      160.09      9.75 o 
  -2   4   4      343.46      350.93     16.39 o 
  -1   4   4       67.82       56.83     10.25 o 
   0   4   4      177.13      225.31     10.33 o 
   1   4   4        0.01        6.22      4.15 o 
   2   4   4        6.53       20.59      4.88 o 
   3   4   4      142.02      144.73      9.81 o 
   4   4   4        0.30       -3.79      4.33 o 
   5   4   4      249.07      230.62     21.16 o 
   6   4   4        0.94       14.70      7.53 o 
   7   4   4       62.96       61.92     13.48 o 
  -8   5   4        8.09        7.40     17.87 o 
  -7   5   4       50.83       35.07      9.80 o 
  -6   5   4       45.00       33.97      8.53 o 
  -5   5   4       66.28       58.13      7.66 o 
  -4   5   4      259.95      233.79     16.80 o 
  -3   5   4       16.33       16.78      4.61 o 
  -2   5   4        1.40        9.76      3.42 o 
  -1   5   4        0.01        5.12      3.06 o 
   0   5   4      622.12      633.05     23.46 o 
   1   5   4       62.46       45.52      7.24 o 
   2   5   4      386.83      413.37     23.17 o 
   3   5   4       58.23       30.85      7.99 o 
   4   5   4       16.78       11.61      4.88 o 
   5   5   4       26.83       13.20      6.51 o 
   6   5   4       11.49       11.03      6.12 o 
   7   5   4       33.25       42.38     11.28 o 
  -8   6   4       10.44       21.55     12.04 o 
  -7   6   4        3.65       10.19      8.91 o 
  -6   6   4       12.27        5.43      4.77 o 
  -5   6   4       34.45       23.60     12.09 o 
  -4   6   4      129.60      132.08     19.28 o 
  -3   6   4      426.09      471.56     29.79 o 
  -2   6   4      738.54      818.98     39.97 o 
  -1   6   4      741.66      810.52     34.59 o 
   0   6   4      460.63      447.08     18.01 o 
   1   6   4      193.12      190.59     10.83 o 
   2   6   4        0.09        4.66      2.80 o 
   3   6   4      160.21      158.59     13.23 o 
   4   6   4        2.18       -2.30      7.48 o 
   5   6   4      270.51      256.19     25.65 o 
   6   6   4       33.00        9.93      8.25 o 
   7   6   4       37.87       34.83     10.46 o 
  -8   7   4       21.24       14.30     11.92 o 
  -7   7   4        0.02        2.62      5.57 o 
  -6   7   4       61.97       44.14      6.18 o 
  -5   7   4      114.44      127.23     12.12 o 
  -4   7   4      181.21      176.82     13.91 o 
  -3   7   4      654.62      703.67     32.50 o 
  -2   7   4      535.57      565.83     27.38 o 
  -1   7   4      139.99      155.65     14.06 o 
   0   7   4      372.41      376.45     16.85 o 
   1   7   4      183.94      156.11     13.41 o 
   2   7   4      232.64      219.21     11.78 o 
   3   7   4      873.26      868.76     51.81 o 
   4   7   4      125.97      110.58     11.42 o 
   5   7   4      303.18      278.47     30.41 o 
   6   7   4        0.27       -0.49      7.12 o 
   7   7   4       16.93        9.21      7.96 o 
  -7   8   4       28.64       56.73     13.49 o 
  -6   8   4      142.02      116.59     10.72 o 
  -5   8   4       72.25       76.52     10.38 o 
  -4   8   4      671.02      677.83     43.19 o 
  -3   8   4        0.10       -2.92      4.38 o 
  -2   8   4     1412.07     1461.18     62.87 o 
  -1   8   4       19.05       24.27      4.99 o 
   0   8   4      745.25      764.48     27.82 o 
   1   8   4      222.91      240.89     15.03 o 
   2   8   4       68.32       64.95     12.34 o 
   3   8   4       85.93       68.49     11.85 o 
   4   8   4        1.90        1.63      3.80 o 
   5   8   4       43.29       47.79      6.60 o 
   6   8   4        1.01       10.62      8.17 o 
   7   8   4       16.58        6.22      6.65 o 
  -7   9   4        0.90        5.36      8.30 o 
  -6   9   4        0.20        4.71      4.79 o 
  -5   9   4        8.51       11.06      6.15 o 
  -4   9   4        8.40        3.80      6.53 o 
  -3   9   4      146.06      150.04     10.49 o 
  -2   9   4        0.36        2.76      4.25 o 
  -1   9   4       78.59       74.28     13.14 o 
   0   9   4      312.11      331.52     16.33 o 
   1   9   4      112.67      142.71     10.74 o 
   2   9   4      403.54      392.25     19.09 o 
   3   9   4      360.22      359.15     25.90 o 
   4   9   4       27.17       28.37      7.39 o 
   5   9   4      178.39      178.85     14.61 o 
   6   9   4        1.11        9.54      7.30 o 
   7   9   4       28.28       40.96     15.03 o 
  -7  10   4       47.39       52.13     14.45 o 
  -6  10   4        0.35       -0.54      6.82 o 
  -5  10   4      162.23      155.93     15.05 o 
  -4  10   4       21.61        6.16      8.24 o 
  -3  10   4       73.75       72.50     13.63 o 
  -2  10   4       55.52       74.43     15.05 o 
  -1  10   4       19.20       24.44      5.01 o 
   0  10   4      588.26      629.55     27.82 o 
   1  10   4       43.28       34.59      7.76 o 
   2  10   4      178.47      174.26     12.24 o 
   3  10   4       16.90        8.35      4.84 o 
   4  10   4       29.09       32.76      6.10 o 
   5  10   4        1.81       10.28      7.20 o 
   6  10   4       71.51       65.48     12.98 o 
  -7  11   4       49.91       77.13     83.66 o 
  -6  11   4       56.40       60.22     14.05 o 
  -5  11   4        0.91       -2.12      6.59 o 
  -4  11   4      104.76      114.75     12.81 o 
  -3  11   4       23.79       22.43      5.97 o 
  -2  11   4        3.22        4.57      3.40 o 
  -1  11   4      277.33      288.72     15.04 o 
   0  11   4        9.45        7.17      3.32 o 
   1  11   4      526.40      541.36     22.37 o 
   2  11   4      110.57      123.10     13.10 o 
   3  11   4      114.07       93.98      7.52 o 
   4  11   4        3.40       -0.19      5.37 o 
   5  11   4      104.80      124.79     18.14 o 
   6  11   4        2.41        0.11      6.36 o 
  -7  12   4        8.51       16.42     11.90 o 
  -6  12   4      206.37      204.13     28.79 o 
  -5  12   4       63.71       65.02      9.07 o 
  -4  12   4      330.17      346.77     29.92 o 
  -3  12   4       65.95       38.07     12.03 o 
  -2  12   4      451.25      501.10     25.39 o 
  -1  12   4      160.61      156.98      9.39 o 
   0  12   4      379.21      387.88     16.81 o 
   1  12   4       40.60       44.03      8.12 o 
   2  12   4      116.36      139.43     13.37 o 
   3  12   4       16.82        4.21      7.03 o 
   4  12   4       23.16       16.92      7.79 o 
   5  12   4        5.21        9.17     12.46 o 
   6  12   4       11.92       23.25      8.78 o 
  -7  13   4       79.53       67.48     15.52 o 
  -6  13   4        9.87        3.67     11.07 o 
  -5  13   4       81.54       73.39      9.10 o 
  -4  13   4       27.31       31.85      6.73 o 
  -3  13   4      211.53      256.47     21.18 o 
  -2  13   4      390.11      426.19     30.45 o 
  -1  13   4      701.75      734.43     31.48 o 
   0  13   4      390.60      381.25     17.72 o 
   1  13   4      349.22      348.13     22.63 o 
   2  13   4       55.45       64.94      9.19 o 
   3  13   4       21.23       33.42      9.11 o 
   4  13   4       29.70       49.72     14.29 o 
   5  13   4       46.66       52.47     11.13 o 
   6  13   4       17.80        5.21      9.14 o 
  -7  14   4       54.37       55.32     15.42 o 
  -6  14   4       13.16       13.00     12.53 o 
  -5  14   4      118.10      127.81     13.62 o 
  -4  14   4      167.88      174.11     15.83 o 
  -3  14   4      312.35      338.47     25.68 o 
  -2  14   4      287.79      295.87     22.06 o 
  -1  14   4      528.71      529.67     35.65 o 
   0  14   4        2.67        3.92      3.08 o 
   1  14   4      409.96      408.42     29.35 o 
   2  14   4       64.51       78.29      9.71 o 
   3  14   4      146.25      126.24     13.06 o 
   4  14   4      196.74      186.48     17.52 o 
   5  14   4       12.53       11.11      8.78 o 
   6  14   4       42.82       66.56     14.54 o 
  -7  15   4        3.42        1.71     11.11 o 
  -6  15   4       28.78       19.87      8.98 o 
  -5  15   4       10.96       11.68      5.58 o 
  -4  15   4       39.99       47.67     11.06 o 
  -3  15   4      115.74      105.61     10.49 o 
  -2  15   4       81.84       82.40     13.16 o 
  -1  15   4      484.92      495.12     33.05 o 
   0  15   4       26.26       18.88      5.84 o 
   1  15   4      150.81      145.47     16.05 o 
   2  15   4       30.89       29.63      7.77 o 
   3  15   4        8.84       12.70      6.47 o 
   4  15   4        1.91       14.21      5.91 o 
   5  15   4       42.84       49.16      9.73 o 
   6  15   4        3.03       12.88     11.66 o 
  -6  16   4       75.45      117.05     20.00 o 
  -5  16   4        3.45        0.34      5.72 o 
  -4  16   4      217.45      245.18     24.61 o 
  -3  16   4        0.05       -5.53      5.53 o 
  -2  16   4      110.67      115.53     11.96 o 
  -1  16   4      550.36      557.01     34.11 o 
   0  16   4        0.80        2.13      2.99 o 
   1  16   4     1408.16     1444.64     77.91 o 
   2  16   4        9.70        2.92      6.26 o 
   3  16   4      342.24      308.13     34.69 o 
   4  16   4       10.78       31.29      8.44 o 
   5  16   4       45.43       51.01     10.59 o 
   6  16   4       58.53       67.12     13.20 o 
  -6  17   4       52.71       50.17     17.70 o 
  -5  17   4       10.73        6.58      6.19 o 
  -4  17   4       16.74       11.07      8.19 o 
  -3  17   4      254.02      247.22     21.89 o 
  -2  17   4        1.76       -5.14      5.14 o 
  -1  17   4      447.41      408.90     35.17 o 
   0  17   4       11.42        9.46      5.65 o 
   1  17   4        6.97        4.47      3.62 o 
   2  17   4        5.65        7.17      5.70 o 
   3  17   4       49.23       49.33     12.78 o 
   4  17   4        3.27      -10.49     10.49 o 
   5  17   4        0.03       -1.83     13.32 o 
  -6  18   4       33.62       43.76     13.63 o 
  -5  18   4       14.14        9.90      9.24 o 
  -4  18   4       93.92      110.53     14.23 o 
  -3  18   4        0.03        2.57      4.83 o 
  -2  18   4       51.55       54.23      7.89 o 
  -1  18   4        5.05        5.25      6.19 o 
   0  18   4       16.90       11.87      5.78 o 
   1  18   4        0.07        1.48      8.39 o 
   2  18   4      132.55      142.59     14.43 o 
   3  18   4       14.25       17.65      7.46 o 
   4  18   4       65.14       55.49     27.77 o 
   5  18   4       32.86       58.09     19.23 o 
  -6  19   4       25.65       31.11     11.43 o 
  -5  19   4        0.09        3.34      5.72 o 
  -4  19   4       94.16       97.49     13.96 o 
  -3  19   4        0.03        2.90      4.88 o 
  -2  19   4      267.49      251.28     27.35 o 
  -1  19   4        1.76       -1.36      4.33 o 
   0  19   4       75.76       70.03      7.45 o 
   1  19   4       35.16       23.66      8.56 o 
   2  19   4        9.72        6.53      4.16 o 
   3  19   4       86.04       91.02     14.93 o 
   4  19   4       37.65       28.50      7.21 o 
   5  19   4        5.74       19.33     11.21 o 
  -5  20   4       72.27       54.91     13.08 o 
  -4  20   4      101.65      108.71     15.37 o 
  -3  20   4      267.63      278.38     33.61 o 
  -2  20   4      117.67      129.73     10.97 o 
  -1  20   4      132.95      136.61     16.43 o 
   0  20   4       33.10       37.96      9.39 o 
   1  20   4       26.10       24.99     10.31 o 
   2  20   4       36.39       14.83      8.52 o 
   3  20   4       72.30       57.82     13.68 o 
   4  20   4       39.05       58.59     11.78 o 
   5  20   4       44.32       34.97     11.78 o 
  -5  21   4      170.62      171.93     26.54 o 
  -4  21   4        0.45        6.69      5.58 o 
  -3  21   4       92.64       96.45     13.74 o 
  -2  21   4       35.99       30.08      7.19 o 
  -1  21   4       22.89       16.14     11.87 o 
   0  21   4      125.89      135.69     11.60 o 
   1  21   4       52.69       47.12      5.31 o 
   2  21   4       18.19       23.21      9.02 o 
   3  21   4       31.24       29.68     10.12 o 
   4  21   4        0.26       15.09      9.30 o 
  -5  22   4       39.10       33.51     11.18 o 
  -4  22   4      231.41      226.86     48.42 o 
  -3  22   4       63.52       55.32     18.08 o 
  -2  22   4      444.36      430.58     52.07 o 
  -1  22   4        0.94       10.10      6.88 o 
   0  22   4      229.70      220.48     31.75 o 
   1  22   4        0.13       -3.73      4.99 o 
   2  22   4       27.45       26.26     10.04 o 
   3  22   4        2.19       -0.33      6.53 o 
   4  22   4       55.04       56.60     11.70 o 
  -5  23   4        5.40       -6.08      6.08 o 
  -4  23   4       46.76       73.94     14.95 o 
  -3  23   4        2.63        7.46      4.24 o 
  -2  23   4       91.22       82.17     13.35 o 
  -1  23   4       25.19       35.75     12.30 o 
   0  23   4      126.46      129.18     20.07 o 
   1  23   4      169.60      163.33     23.56 o 
   2  23   4       35.32       34.92     10.42 o 
   3  23   4      124.12      135.33     26.12 o 
   4  23   4        2.74       -7.20      7.20 o 
  -4  24   4       26.60       10.35     11.26 o 
  -3  24   4       12.58       20.84      5.94 o 
  -2  24   4       27.20       31.37      7.91 o 
  -1  24   4        4.10       -6.66      6.66 o 
   0  24   4       44.07       45.38     10.11 o 
   1  24   4        1.73       -4.38      4.38 o 
   2  24   4      111.00      107.77     18.45 o 
   3  24   4       22.23       17.61     10.19 o 
  -4  25   4        9.98       19.15     12.80 o 
  -3  25   4        0.01       -1.92      8.04 o 
  -2  25   4        5.32       13.78      6.64 o 
  -1  25   4       11.06       16.34      6.68 o 
   0  25   4       30.46       14.09     11.68 o 
   1  25   4       17.29       17.21      8.04 o 
   2  25   4        7.50        5.68      7.37 o 
   3  25   4        1.90       -6.84      6.84 o 
  -3  26   4       62.47       59.82     19.65 o 
  -2  26   4       32.30       40.77     10.51 o 
  -1  26   4       14.73       10.29      7.59 o 
   0  26   4       16.81       28.05      7.54 o 
   1  26   4        5.44       -5.13      7.92 o 
   2  26   4       26.26       21.08     10.32 o 
  -2  27   4        9.16        1.48      5.00 o 
  -1  27   4       13.49       22.87     12.01 o 
   0  27   4        0.03        4.05     11.51 o 
   1  27   4        0.20       -5.97      9.38 o 
  -1  28   4       26.60       26.33      7.08 o 
   0  28   4       63.85       84.02     18.41 o 
  -7   1   5       10.86        4.32     17.68 o 
  -6   1   5       48.92       49.70     12.76 o 
  -5   1   5       24.57        1.90      5.50 o 
  -4   1   5       39.05       32.33      8.13 o 
  -3   1   5        1.83       -1.77     10.46 o 
  -2   1   5       48.30       50.35     13.48 o 
  -1   1   5        4.85       -3.83      5.35 o 
   0   1   5       88.72      101.91     18.73 o 
   1   1   5       41.95       40.12      7.40 o 
   2   1   5       46.39       43.98      8.83 o 
   3   1   5      182.96      216.61     19.61 o 
   4   1   5       29.84       22.13      5.91 o 
   5   1   5       55.73       63.94      9.78 o 
   6   1   5       10.20        9.10      9.40 o 
  -7   2   5        1.02       -7.51      7.51 o 
  -6   2   5        0.09        3.50      7.40 o 
  -5   2   5       16.47        2.96      8.02 o 
  -4   2   5        7.19        5.14      6.26 o 
  -3   2   5        8.07       20.96      9.80 o 
  -2   2   5       57.88       56.75     12.88 o 
  -1   2   5       22.05       18.95     12.77 o 
   0   2   5       71.83       71.38     13.90 o 
   1   2   5        1.11        1.44      4.71 o 
   2   2   5       17.29       22.42      6.98 o 
   3   2   5        0.92       -5.40      6.58 o 
   4   2   5       13.75       19.60      5.42 o 
   5   2   5       29.53       21.68      5.92 o 
   6   2   5        4.22        3.14      7.13 o 
  -7   3   5       70.07       75.42     13.99 o 
  -6   3   5        3.52        8.49     11.30 o 
  -5   3   5      186.81      217.05     15.00 o 
  -4   3   5      112.70      100.60     12.18 o 
  -3   3   5      627.91      597.05     39.89 o 
  -2   3   5      193.09      186.85     15.82 o 
  -1   3   5      473.28      448.33     38.11 o 
   0   3   5        6.66        4.92      3.43 o 
   1   3   5      103.45      120.29     14.88 o 
   2   3   5       10.20        5.52      5.82 o 
   3   3   5        2.25        4.67      3.70 o 
   4   3   5       67.51       67.04      8.17 o 
   5   3   5       22.32       22.91      7.93 o 
   6   3   5        8.61        2.65      5.15 o 
  -7   4   5       15.64       10.57     14.82 o 
  -6   4   5       30.71       39.88     10.19 o 
  -5   4   5       31.26       25.81     14.68 o 
  -4   4   5       93.20      113.09     13.25 o 
  -3   4   5       19.25        5.58      7.92 o 
  -2   4   5      389.52      345.81     29.48 o 
  -1   4   5        0.04        8.12      5.71 o 
   0   4   5      204.73      198.46     15.89 o 
   1   4   5      102.55      116.39     13.23 o 
   2   4   5       18.64        9.33      3.97 o 
   3   4   5      118.73      116.18     10.36 o 
   4   4   5        5.25        9.79      7.11 o 
   5   4   5        1.88        4.46      4.98 o 
   6   4   5       32.91       52.06      9.62 o 
  -7   5   5       46.57       31.42     11.11 o 
  -6   5   5       46.34       48.56      9.77 o 
  -5   5   5      218.32      222.95     18.79 o 
  -4   5   5      152.97      147.40     20.63 o 
  -3   5   5      226.04      209.74     19.50 o 
  -2   5   5      324.72      331.42     23.82 o 
  -1   5   5     1015.31     1018.04     71.73 o 
   0   5   5      548.36      487.18     34.91 o 
   1   5   5     2135.80     2113.07    171.34 o 
   2   5   5      140.19      136.67      9.65 o 
   3   5   5      949.55      969.99     96.76 o 
   4   5   5       36.59       35.47      5.84 o 
   5   5   5      346.99      348.82     60.21 o 
   6   5   5       28.96       26.51      8.26 o 
  -7   6   5        2.60        2.42     12.02 o 
  -6   6   5      204.61      210.10     30.86 o 
  -5   6   5       12.66       20.34     11.51 o 
  -4   6   5      407.55      437.02     42.11 o 
  -3   6   5       38.80       57.98      8.40 o 
  -2   6   5      225.89      262.94     23.70 o 
  -1   6   5     1067.44     1078.85     67.75 o 
   0   6   5       76.15       91.26     16.79 o 
   1   6   5      619.69      604.88     35.02 o 
   2   6   5       10.18       21.11      5.93 o 
   3   6   5       33.76       27.04      5.64 o 
   4   6   5       26.85       22.16     10.11 o 
   5   6   5       20.12       20.41      8.47 o 
   6   6   5       22.14       16.57      8.23 o 
  -7   7   5       10.79       20.40     12.15 o 
  -6   7   5       82.77       92.71     15.78 o 
  -5   7   5        9.99       -2.17      8.73 o 
  -4   7   5       21.69       20.50      9.24 o 
  -3   7   5      103.10      103.33     12.56 o 
  -2   7   5       20.20       19.33      6.27 o 
  -1   7   5       56.29       45.92      9.23 o 
   0   7   5      203.68      215.28     16.58 o 
   1   7   5      118.00      111.06      8.72 o 
   2   7   5      329.66      298.31     25.32 o 
   3   7   5      131.91      109.06     10.85 o 
   4   7   5       72.79       52.42      8.67 o 
   5   7   5        8.40        9.56      6.16 o 
   6   7   5        3.01        8.23      7.47 o 
  -7   8   5       20.97       13.39      9.85 o 
  -6   8   5       10.26       -1.23      7.35 o 
  -5   8   5       25.94       26.03      9.12 o 
  -4   8   5       60.38       56.66     16.27 o 
  -3   8   5       34.67       27.46      8.84 o 
  -2   8   5       15.05       30.55      8.28 o 
  -1   8   5        9.68       21.00      8.14 o 
   0   8   5        2.81        3.15      3.57 o 
   1   8   5       12.51        4.91      7.63 o 
   2   8   5       64.01       55.05      5.88 o 
   3   8   5        1.01       10.77      5.52 o 
   4   8   5      131.85      132.87     16.82 o 
   5   8   5        8.45        0.65      5.93 o 
   6   8   5       14.72       21.41      9.71 o 
  -6   9   5       24.79       15.62      9.99 o 
  -5   9   5        6.74       20.98      8.46 o 
  -4   9   5       54.84       79.18     27.03 o 
  -3   9   5      130.50      121.99     12.72 o 
  -2   9   5      233.06      225.92     20.40 o 
  -1   9   5       55.75       79.21      7.65 o 
   0   9   5      102.14      107.52     10.05 o 
   1   9   5       10.74       13.40      5.44 o 
   2   9   5        3.51        5.18      3.49 o 
   3   9   5       11.92       11.70      5.91 o 
   4   9   5       12.92        8.85      8.77 o 
   5   9   5        8.33       17.47      8.31 o 
  -6  10   5       18.42       16.68      8.83 o 
  -5  10   5       93.85       72.42     14.62 o 
  -4  10   5       25.89       28.98      9.49 o 
  -3  10   5       96.86      104.60     10.92 o 
  -2  10   5        6.79       -4.08      4.08 o 
  -1  10   5       62.74       76.85     13.73 o 
   0  10   5        0.08        1.67      4.53 o 
   1  10   5        3.42        1.27      2.64 o 
   2  10   5        1.34        2.93      5.06 o 
   3  10   5       41.19       31.90      9.12 o 
   4  10   5        7.52       -0.91      3.39 o 
   5  10   5        5.60       16.09     11.23 o 
  -6  11   5       14.55       25.64     13.53 o 
  -5  11   5       11.20       16.60      7.00 o 
  -4  11   5        3.66       14.43      6.26 o 
  -3  11   5       23.50       13.47      7.40 o 
  -2  11   5       98.04       87.35      9.12 o 
  -1  11   5       10.26        4.59      4.55 o 
   0  11   5      237.17      251.18     21.83 o 
   1  11   5       46.98       33.61      6.63 o 
   2  11   5       17.73        6.89      4.11 o 
   3  11   5        3.74       -0.34      4.15 o 
   4  11   5        0.10       11.00      6.96 o 
   5  11   5        6.07       18.25      8.23 o 
  -6  12   5        9.50        0.76      9.19 o 
  -5  12   5        4.34        3.75      6.12 o 
  -4  12   5       11.08       -1.43      8.98 o 
  -3  12   5       16.64        8.32      5.85 o 
  -2  12   5      113.69      118.51     11.76 o 
  -1  12   5        8.78       17.60      5.26 o 
   0  12   5       13.00        1.48      5.30 o 
   1  12   5        3.59        5.31      4.33 o 
   2  12   5       79.99       55.41      7.85 o 
   3  12   5        0.02       -9.07      9.07 o 
   4  12   5        0.06        4.25      6.90 o 
   5  12   5        0.00        3.06      9.93 o 
  -6  13   5        3.38       19.16     11.79 o 
  -5  13   5       17.68       17.91      8.39 o 
  -4  13   5       24.45       22.25      7.53 o 
  -3  13   5      121.36      127.15     13.25 o 
  -2  13   5        0.86        7.54      7.23 o 
  -1  13   5       12.95       15.51      7.29 o 
   0  13   5        0.49        1.69      4.91 o 
   1  13   5        4.01        0.18      6.05 o 
   2  13   5       75.46       67.12      9.15 o 
   3  13   5       99.77       91.21     12.02 o 
   4  13   5       24.18       21.97      7.86 o 
   5  13   5       38.35       39.36      9.92 o 
  -6  14   5       16.63       16.49     13.01 o 
  -5  14   5       44.22       21.82     10.66 o 
  -4  14   5        7.48        7.60     11.29 o 
  -3  14   5        2.59       15.36      7.20 o 
  -2  14   5        0.71        1.76      5.34 o 
  -1  14   5        0.09        6.57      4.61 o 
   0  14   5       18.41       23.39      7.44 o 
   1  14   5      122.94      118.73     14.63 o 
   2  14   5      149.84      131.31     17.52 o 
   3  14   5       57.36       57.34      8.76 o 
   4  14   5      128.09      141.80     24.45 o 
   5  14   5        3.93       -5.24     10.18 o 
  -6  15   5       32.24       10.84     13.56 o 
  -5  15   5      251.01      292.94     69.22 o 
  -4  15   5      136.34      134.81     17.83 o 
  -3  15   5      457.57      471.75     70.30 o 
  -2  15   5        0.78        5.42      4.94 o 
  -1  15   5      326.46      333.07     31.31 o 
   0  15   5      139.73      131.29     16.25 o 
   1  15   5      346.23      362.59     25.81 o 
   2  15   5       31.42        9.83      8.20 o 
   3  15   5      423.88      391.70     74.08 o 
   4  15   5        0.07       -0.70     10.65 o 
   5  15   5      131.52      123.63     22.79 o 
  -5  16   5        0.46        3.89      5.88 o 
  -4  16   5      214.95      227.31     30.62 o 
  -3  16   5        9.13       -0.17      5.26 o 
  -2  16   5       96.90      111.96      8.92 o 
  -1  16   5       12.13       22.74      6.06 o 
   0  16   5      395.15      443.64     33.76 o 
   1  16   5       19.38       26.99      7.22 o 
   2  16   5      376.08      430.59     57.38 o 
   3  16   5        7.03       19.22     10.61 o 
   4  16   5       73.16       73.28     14.80 o 
  -5  17   5       12.68       16.67     11.73 o 
  -4  17   5       13.12        9.39      5.09 o 
  -3  17   5       23.65       38.04      8.41 o 
  -2  17   5       17.66       10.30      6.52 o 
  -1  17   5      103.86      111.49      8.16 o 
   0  17   5        0.17       -0.66      6.58 o 
   1  17   5       13.25       15.85      7.86 o 
   2  17   5       44.31       37.61     10.03 o 
   3  17   5       43.73       46.90     10.71 o 
   4  17   5        1.11        5.52      6.95 o 
  -5  18   5        2.14        4.31      9.48 o 
  -4  18   5      188.46      199.94     28.64 o 
  -3  18   5       56.45       53.12      9.80 o 
  -2  18   5      266.54      180.73     42.40 o 
  -1  18   5       27.65       18.90     12.77 o 
   0  18   5      157.20      158.75     23.38 o 
   1  18   5       28.72       10.77      6.44 o 
   2  18   5        5.95       15.94      9.10 o 
   3  18   5        1.15       10.22     16.23 o 
   4  18   5        6.43       25.56     11.98 o 
  -5  19   5       50.34       36.03     12.05 o 
  -4  19   5        1.59       -0.10      5.09 o 
  -3  19   5        6.92        6.51      4.83 o 
  -2  19   5       49.22       44.49      8.18 o 
  -1  19   5      104.05       95.17     14.55 o 
   0  19   5       67.05       76.15     12.07 o 
   1  19   5      115.38       70.24     26.39 o 
   2  19   5        4.89        6.54      7.17 o 
   3  19   5       33.38       26.02      9.71 o 
   4  19   5        0.39       44.72     16.50 o 
  -4  20   5        3.34        5.52      6.89 o 
  -3  20   5       86.55       77.12     12.92 o 
  -2  20   5        2.04        5.10      4.89 o 
  -1  20   5       75.31       70.18     20.44 o 
   0  20   5       16.43        8.70      6.32 o 
   1  20   5       24.75       25.90      9.64 o 
   2  20   5        0.00       -2.42      8.33 o 
   3  20   5        4.50       -6.56     11.11 o 
  -4  21   5       13.25       13.83      8.97 o 
  -3  21   5        0.00        9.00      5.87 o 
  -2  21   5        6.07       11.38      8.07 o 
  -1  21   5        0.05        0.40      6.10 o 
   0  21   5       37.33       22.11      8.60 o 
   1  21   5        2.60       13.64      6.17 o 
   2  21   5       85.70      110.50     24.55 o 
   3  21   5        1.29        3.48      9.99 o 
  -3  22   5        2.65       11.34      7.67 o 
  -2  22   5        1.65       -2.36      6.74 o 
  -1  22   5        0.65        9.02      5.96 o 
   0  22   5       16.31       19.16      9.35 o 
   1  22   5        4.22       -0.64      6.17 o 
   2  22   5       14.44       38.30     16.91 o 
  -3  23   5        7.51        1.53      6.65 o 
  -2  23   5       13.85       17.49      8.90 o 
  -1  23   5       24.50       31.67     10.14 o 
   0  23   5       10.20        5.12      5.99 o 
   1  23   5       20.45        3.35      8.91 o 
   2  23   5        6.73        7.43      7.81 o 
  -2  24   5      194.84      213.28     37.06 o 
  -1  24   5        1.97       -0.85      6.08 o 
   0  24   5      107.00      109.42     19.31 o 
   1  24   5        3.43       15.58     16.78 o 
  -6   0   6        2.35       14.11     17.85 o 
  -5   0   6        0.02        8.86     19.34 o 
  -4   0   6       77.09       95.68     29.74 o 
  -3   0   6       20.60        6.82     13.03 o 
  -2   0   6       45.07       70.69     46.05 o 
  -1   0   6        2.55       26.10     21.17 o 
   0   0   6       71.61       86.27     16.39 o 
   1   0   6        0.07       -1.02      9.54 o 
   2   0   6      155.17      148.25     31.93 o 
   3   0   6        7.15        9.20      5.96 o 
   4   0   6       58.06       67.00     15.65 o 
  -6   1   6        8.05        2.85      7.95 o 
  -5   1   6      114.50      136.25     22.18 o 
  -4   1   6        5.39        2.13     11.42 o 
  -3   1   6      121.91      132.64     25.75 o 
  -2   1   6       11.98       14.28     13.12 o 
  -1   1   6      134.46      128.59     16.01 o 
   0   1   6      154.49      169.16     20.50 o 
   1   1   6      204.86      189.51     16.43 o 
   2   1   6      118.63      134.23     19.57 o 
   3   1   6       47.31       36.53      7.41 o 
   4   1   6       13.03       18.05      6.43 o 
  -6   2   6        3.08       -3.40     12.32 o 
  -5   2   6      132.99      123.68     20.32 o 
  -4   2   6        0.08        2.86      7.94 o 
  -3   2   6      201.77      205.24     29.18 o 
  -2   2   6       54.20       46.96     18.76 o 
  -1   2   6      176.41      179.22     20.86 o 
   0   2   6       76.54       84.16     11.91 o 
   1   2   6       50.26       42.47     10.84 o 
   2   2   6        4.64        4.27      4.55 o 
   3   2   6        1.86        0.29      2.93 o 
   4   2   6       37.85       39.89      8.09 o 
  -6   3   6        3.82        9.36      9.62 o 
  -5   3   6        1.43        0.67      7.44 o 
  -4   3   6        0.30       -5.84      6.14 o 
  -3   3   6       51.03       56.09     10.37 o 
  -2   3   6        2.96       27.96      9.16 o 
  -1   3   6      216.78      277.99     32.25 o 
   0   3   6       64.89       57.95     13.27 o 
   1   3   6       99.80      125.10     11.96 o 
   2   3   6      164.36      149.90     19.88 o 
   3   3   6       82.99       73.96     11.47 o 
   4   3   6       25.51       19.41      6.01 o 
  -6   4   6       90.61       63.43     18.49 o 
  -5   4   6        1.67       17.65      8.55 o 
  -4   4   6       94.39      104.45     22.46 o 
  -3   4   6      176.26      207.18     29.74 o 
  -2   4   6      134.04      162.39     13.78 o 
  -1   4   6       44.97       44.33     13.41 o 
   0   4   6       18.39       49.74     10.62 o 
   1   4   6       19.43       26.35      5.89 o 
   2   4   6        1.66        1.77      4.46 o 
   3   4   6      150.17      149.88     20.64 o 
   4   4   6        2.17        6.79      5.05 o 
  -6   5   6        2.39        7.89      9.17 o 
  -5   5   6       88.98       91.65     17.98 o 
  -4   5   6        0.01       11.28     11.62 o 
  -3   5   6       18.46       29.44     11.67 o 
  -2   5   6       12.41        7.09      7.33 o 
  -1   5   6        0.69       -3.27      6.24 o 
   0   5   6      154.81      131.53     16.54 o 
   1   5   6       80.25       74.56      7.82 o 
   2   5   6       73.40       65.78      9.44 o 
   3   5   6      126.33      127.58     20.05 o 
   4   5   6        4.43       15.88      7.18 o 
  -5   6   6       27.11       50.65     12.19 o 
  -4   6   6       34.41       51.02     10.38 o 
  -3   6   6       52.47       50.50     17.43 o 
  -2   6   6        4.70        3.63     10.59 o 
  -1   6   6      137.08      128.65     12.07 o 
   0   6   6        0.98        3.50     10.65 o 
   1   6   6      203.00      216.68     14.77 o 
   2   6   6       98.28       91.78     13.19 o 
   3   6   6      106.96      124.06     19.68 o 
   4   6   6       86.62       84.63     16.49 o 
  -5   7   6       13.68       27.68      9.77 o 
  -4   7   6        1.86       -6.40      6.40 o 
  -3   7   6        2.28        0.34      7.27 o 
  -2   7   6       14.74        7.80      7.18 o 
  -1   7   6      100.58      112.51     10.43 o 
   0   7   6        0.30        2.29      5.60 o 
   1   7   6       14.96       -1.38      5.41 o 
   2   7   6       27.74       17.26      5.98 o 
   3   7   6       18.97       24.36      7.84 o 
   4   7   6        0.22        0.96      6.61 o 
  -5   8   6        3.91        6.49     11.36 o 
  -4   8   6       26.11       16.61      7.12 o 
  -3   8   6      270.37      265.10     37.57 o 
  -2   8   6        4.11        5.60      6.47 o 
  -1   8   6       33.38       39.44     11.40 o 
   0   8   6       73.99       64.84     11.04 o 
   1   8   6       14.71        8.78      5.12 o 
   2   8   6       70.84       72.27     17.11 o 
   3   8   6       35.93       32.48      9.86 o 
   4   8   6       44.31       43.05     11.23 o 
  -5   9   6        2.46       29.13     11.67 o 
  -4   9   6        0.50       -9.93     13.65 o 
  -3   9   6       83.10       92.45     14.75 o 
  -2   9   6        1.37       18.60     10.60 o 
  -1   9   6      370.18      377.89     50.87 o 
   0   9   6       12.17        4.46      9.69 o 
   1   9   6       50.74       37.36      6.81 o 
   2   9   6       37.20       29.09     10.45 o 
   3   9   6       11.05       20.56      6.22 o 
   4   9   6       14.81        2.99      7.30 o 
  -5  10   6        1.09        8.76     15.12 o 
  -4  10   6       96.31       94.04     17.34 o 
  -3  10   6        0.21       -3.43      5.85 o 
  -2  10   6       46.02       69.54     11.92 o 
  -1  10   6        0.20       12.70     12.39 o 
   0  10   6       86.18       92.82     11.93 o 
   1  10   6       19.17       37.34     10.66 o 
   2  10   6      161.77      137.28     43.31 o 
   3  10   6        3.52       -5.79      5.82 o 
   4  10   6       68.51       68.15     15.51 o 
  -5  11   6       94.33      110.18     20.39 o 
  -4  11   6        0.46        4.15      7.95 o 
  -3  11   6       49.61       29.74      9.62 o 
  -2  11   6       14.88       10.32      8.73 o 
  -1  11   6       34.55       28.77      9.59 o 
   0  11   6       62.36       72.57     10.20 o 
   1  11   6      120.60      133.57     22.23 o 
   2  11   6       15.11       44.71      8.22 o 
   3  11   6       36.30       23.93     10.49 o 
   4  11   6       10.39       15.67      8.53 o 
  -5  12   6       83.03       77.28     15.08 o 
  -4  12   6        2.51       10.34      7.59 o 
  -3  12   6       32.76       36.63     11.86 o 
  -2  12   6        3.15        1.63     12.66 o 
  -1  12   6      124.87      128.88     20.01 o 
   0  12   6        4.05       -3.56      3.76 o 
   1  12   6      104.52       76.07     13.20 o 
   2  12   6       17.46       16.52      6.87 o 
   3  12   6        6.72       -3.86      4.28 o 
  -4  13   6       23.77       22.04     13.26 o 
  -3  13   6       53.87       45.44     11.60 o 
  -2  13   6       90.04      122.73     18.85 o 
  -1  13   6       17.24       12.78      6.96 o 
   0  13   6        3.11       17.79      9.30 o 
   1  13   6       10.12       -2.92      9.47 o 
   2  13   6       14.69       15.88     10.26 o 
   3  13   6        0.06       -0.71      7.08 o 
  -4  14   6       12.83       13.42     12.45 o 
  -3  14   6       12.65       -0.10      6.64 o 
  -2  14   6       65.02       93.52     16.63 o 
  -1  14   6        0.88       -1.18     13.74 o 
   0  14   6       96.55      126.32     19.15 o 
   1  14   6        1.04       -0.23      7.12 o 
   2  14   6       12.88       -1.70      6.28 o 
   3  14   6        1.57       -2.57     10.92 o 
  -4  15   6       81.05       69.51     15.75 o 
  -3  15   6        4.42        7.26      8.26 o 
  -2  15   6      149.66      168.34     27.18 o 
  -1  15   6        0.02        6.05      6.09 o 
   0  15   6       91.93       82.65     16.80 o 
   1  15   6        1.26       10.05      5.74 o 
   2  15   6      111.16      110.03     20.77 o 
   3  15   6       13.66       22.45     10.05 o 
  -3  16   6        1.56       -3.60      5.53 o 
  -2  16   6       12.44       24.73      8.59 o 
  -1  16   6        3.27        8.94      5.28 o 
   0  16   6       16.16       21.76      7.01 o 
   1  16   6       26.86       16.14      8.73 o 
   2  16   6        5.15       -2.66      5.64 o 
  -3  17   6       52.68       54.43     11.95 o 
  -2  17   6      164.01      164.37     30.65 o 
  -1  17   6       56.77       30.93     11.92 o 
   0  17   6       22.92       16.63      7.54 o 
   1  17   6        4.38       10.69      7.50 o 
   2  17   6       21.10       17.33     10.66 o 
  -3  18   6       20.57       33.96     17.76 o 
  -2  18   6       51.16       49.19     14.85 o 
  -1  18   6       15.34        0.10      5.12 o 
   0  18   6       44.22       33.26     12.75 o 
   1  18   6       17.43        4.42      5.85 o 
  -2  19   6       17.52        1.78      7.17 o 
  -1  19   6        4.36       15.57      8.13 o 
   0  19   6        3.91        1.79      7.80 o 
   1  19   6       12.25        8.17      5.75 o 
  -1  20   6        2.24       -2.95      6.32 o 
  -4   1   7        5.11       -1.68      8.98 o 
  -3   1   7       19.27       18.40     10.38 o 
  -2   1   7       17.16       13.80      8.45 o 
  -1   1   7       40.96       49.30     16.56 o 
   0   1   7        5.79        8.92      7.78 o 
   1   1   7       12.01        6.36      6.16 o 
   2   1   7       14.16        9.55      8.12 o 
  -3   2   7        2.61       -8.70      8.70 o 
  -2   2   7        0.89       -6.83      6.83 o 
  -1   2   7        0.24        2.75      7.32 o 
   0   2   7       10.55       -0.12      8.39 o 
   1   2   7        6.63        4.15      6.57 o 
   2   2   7        1.47        6.14      5.14 o 
  -3   3   7       22.36       10.78      9.71 o 
  -2   3   7      133.82      126.89     23.80 o 
  -1   3   7       45.67       44.14     10.46 o 
   0   3   7       64.32       73.84     16.26 o 
   1   3   7        1.92       13.62      7.18 o 
   2   3   7       47.91       52.41     11.99 o 
  -3   4   7       99.17      113.23     19.41 o 
  -2   4   7       45.53       56.79     11.86 o 
  -1   4   7       27.81       45.88     12.50 o 
   0   4   7        6.89        8.80     10.54 o 
   1   4   7       19.96       40.53     12.11 o 
   2   4   7       35.83       13.56     22.42 o 
  -3   5   7        6.55        0.91      6.35 o 
  -2   5   7       24.45       18.89      9.01 o 
  -1   5   7        3.44       -2.22      7.36 o 
   0   5   7       37.75       36.48     10.95 o 
   1   5   7        4.72       10.75      8.61 o 
   2   5   7        0.04        2.75      8.43 o 
  -3   6   7       41.07       41.41     14.17 o 
  -2   6   7        0.19        7.34      6.85 o 
  -1   6   7       43.61       27.68      8.69 o 
   0   6   7        3.20        1.44      8.85 o 
   1   6   7      190.81      203.07     35.12 o 
   2   6   7       10.94       -0.05      7.31 o 
  -3   7   7       89.23      122.09     22.33 o 
  -2   7   7       24.87       20.73     11.97 o 
  -1   7   7        2.92       -6.25      6.25 o 
   0   7   7       93.89      101.95     31.62 o 
   1   7   7        9.79       -4.34     10.23 o 
  -3   8   7        0.03       13.16      7.61 o 
  -2   8   7        0.21       13.27      8.57 o 
  -1   8   7        4.33       13.23     10.74 o 
   0   8   7        3.80       -0.81      9.56 o 
   1   8   7        7.25       -0.50      7.25 o 
  -2   9   7       35.31       20.20      8.86 o 
  -1   9   7       39.56       39.30     11.14 o 
   0   9   7       28.61       45.37     13.40 o 
   1   9   7        4.87        7.83     12.92 o 
  -2  10   7        7.99       18.50     12.10 o 
  -1  10   7       26.10       28.36      9.75 o 
   0  10   7        0.17       -5.51      8.47 o 
   1  10   7        6.88        9.35      9.43 o 
  -2  11   7        4.86       10.24      9.07 o 
  -1  11   7       43.04       35.51     13.56 o 
   0  11   7        5.69       10.60      8.69 o 
                                                 
